# Supplementary material for: Neoadjuvant HER2 inhibition induces ESR1 DNA methylation alterations resulting in clinically relevant ER expression changes in breast cancers
Source: Cancer Commun (Lond). 2024 Dec 15;45(2):198–202. doi: 10.1002/cac2.12640 (PMC11833670; doi:10.1002/cac2.12640)
Supplement: Supplementary file 2 — Supporting Information [file CAC2-45-198-s002.xlsx]

## Sheet: Supplementary Table S1
SUPPLEMENTARY TABLE S1. Summary of patient and tumour characteristics
Characteristic		Neoadjuvant overall cohort (n = 161)	pCR	RD	P value
			(n = 89)	(n = 72)
Age at diagnosis	Mean ± SD (range); median	47 ± 10.5 (27-78); 46	46.6 ± 11 (27-78); 45	47.5 ± 9.9 (27-73); 46	0.56 α
Age ≤40	N (%)	40 (24.8%)	26 (65%)	14 (35%)	0.19 ¶
Age >40		121 (75.2%)	63 (52.1%)	58 (47.9%)
Neoadjuvant treatment duration (months)	Mean ± SD (range); median	4.0 ± 1.4 (1.4-8.9); 3.7	4.1 ± 1.2 (1.4-7.9); 3.9	3.9 ±1.6 (1.4-8.9); 3.6	0.632 α
Grade 1	N (%)	2 (1.2%)	1 (50%)	1 (50%)	0.39 ¶
Grade 2		88 (54.7%)	44 (50%)	44 (50%)
Grade 3		66 (41%)	41 (62.1%)	25 (37.9%)
Unknown		5 (3.1%)	3 (60%)	2 (40%)
IDC	N (%)	148 (91.9%)	83 (56.1%)	65 (43.9%)	0.21 ¶
ILC		6 (3.7%)	1 (16.7%)	5 (83.3%)
Mixed		3 (1.9%)	2 (66.7%)	1 (33.3%)
Other		4 (2.5%)	3 (75%)	1 (25%)
cT1	N (%)	28 (17.4%)	18 (64.3%)	10 (35.7%)	0.67 ¶
cT2		87 (54%)	46 (52.8%)	41 (47.2%)
cT3		35 (21.7%)	18 (51.4%)	17 (48.6%)
cT4		11 (6.8%)	7 (63.6%)	4 (36.4%)
cN0	N (%)	65 (40.4%)	35 (53.8%)	30 (46.2%)	0.76 ¶
cN1		84 (52.2%)	46 (54.8%)	38 (45.2%)
cN2		4 (2.5%)	2 (50%)	2 (50%)
cN3		8 (5%)	6 (75%)	2 (25%)
Stage IA	N (%)	18 (11.2%)	10 (55.6%)	8 (44.4%)	0.66 χ2
Stage IIA		50 (31.1%)	30 (60%)	20 (40%)
Stage IIB		43 (26.7%)	21 (48.8%)	22 (51.2%)
Stage IIIA		31 (19.3%)	15 (48.4%)	16 (51.6%)
Stage IIIB		11 (6.8%)	7 (63.6%)	4 (36.4%)
Stage IIIC		8 (5%)	6 (75%)	2 (25%)
ER positive	N (%)	97 (60.2%)	46 (47.4%)	51 (52.6%)	0.016 *¶
ER negative		64 (39.8%)	43 (67.2%)	21 (32.8%)
PR positive	N (%)	72 (44.7%)	35 (48.6%)	37 (51.4%)	0.152 ¶
PR negative		89 (55.3%)	54 (60.7%)	35 (39.3%)
HER2 positive	N (%)	161 (100%)	89 (55.3%)	72 (44.7%)
HER2 negative		0 (0%)	0 (0%)	0 (0%)
Overall recurrence	N (%)	38 (23.6%)	14 (36.8%)	24 (63.2%)	0.014 *¶
No recurrence		123 (76.4%)	75 (61%)	48 (39%)
Overall distant met	N (%)	30 (18.6%)	8 (26.7%)	22 (73.3%)	<0.001 *¶
No distant met		131 (81.4%)	81 (61.8%)	50 (38.2%)
Abbreviations: pCR, pathological complete response; RD, residual disease; SD, standard deviation; N, number; IDC, invasive ductal carcinoma; ILC, invasive lobular carcinoma; cT, clinical tumour stage; cN, clinical nodal stage; ER, oestrogen receptor; PR, progesterone receptor; HER2, human epidermal growth factor receptor 2; met, metastasis; α, ANOVA; χ2, chi-square; ¶, Fisher's exact test; *, den…

## Sheet: Supplementary Table S2
Supplementary Table S2. Differentially methylated CpG sites in post-treatment vs. pre-treatment samples.
CpG	Gene	Feature	CGI	logFC	Adjusted P value	Average Expression
cg21827277	LOC100507175	TSS200	opensea	0.336072	0.000714847	0.550946
cg14996507	SCRN1	Body	shore	0.334629	0.00142226	0.456016
cg13950381	LOC100507175	TSS200	opensea	0.321715	0.00072485	0.578082
cg14720487	SCRN1	Body	shore	0.32151	0.000773805	0.424216
cg16339402	HOTAIR	TSS200	shelf	0.317512	0.00105832	0.414267
cg14480449	MTA1	Body	island	0.313023	0.00131809	0.666502
cg27608224	RIMS1	TSS200	opensea	0.310724	0.00124982	0.684964
cg01759870	MTA1	Body	island	0.301666	0.00263815	0.602521
cg15318546	FBRSL1	Body	shore	0.300908	0.00189517	0.554288
cg11599718	VPS37B	Body	opensea	0.300404	0.000403565	0.570137
cg01942226	TRIM2	Body	shore	0.300318	0.000804636	0.587066
cg09308639	TMEM182	Body	opensea	0.299797	0.00202287	0.605347
cg02511456	MNX1	Body	island	0.298368	0.00309208	0.569022
cg15221192	ZSWIM6	Body	opensea	0.297106	0.0043683	0.613534
cg09420992	SCN1A	TSS1500	opensea	0.296593	0.00131087	0.573141
cg07872489	PIK3R1	Body	shore	0.296109	0.0014433	0.576544
cg16124975	ASPSCR1	Body	shelf	0.295124	0.00997862	0.286563
cg26335602	ZNF389	5'UTR	opensea	0.294925	0.00620165	0.341602
cg17404289	MAD1L1	Body	opensea	0.291182	0.00144848	0.51637
cg24622143	RASA3	Body	island	0.291052	0.00194518	0.657768
cg18349637	GOLM1	Body	opensea	0.289985	0.00281223	0.662632
cg05460307		IGR	shelf	0.289953	0.00272431	0.605078
cg21329727	MAD1L1	Body	opensea	0.288946	0.0011427	0.662345
cg06536308	CPEB4	Body	opensea	0.288741	0.00216126	0.652484
cg02171435		IGR	opensea	0.288503	0.00143369	0.733159
cg11701069	NTN4	Body	opensea	0.287524	0.000542059	0.602566
cg04134779	FBRSL1	Body	shore	0.286836	0.00260142	0.468593
cg01196858	SCRN1	5'UTR	shore	0.285065	0.000192115	0.43872
cg06454760	ZNF135	TSS200	island	0.284086	0.00136275	0.297331
cg06246646		IGR	opensea	0.283595	0.00234053	0.640781
cg27475875	STK17B	5'UTR	shelf	0.282885	0.00639471	0.385653
cg14398214	RNF43	5'UTR	opensea	0.282463	0.00250531	0.573154
cg18914863	NTN4	Body	opensea	0.281316	0.00064002	0.691285
cg27599405	YPEL2	5'UTR	shore	0.280975	0.00204084	0.716546
cg16183736		IGR	opensea	0.279919	0.00040771	0.477424
cg19758142	NCEH1	5'UTR	opensea	0.279696	0.00257514	0.520159
cg18328168		IGR	opensea	0.279135	0.000370075	0.549796
cg08799394	PDLIM1	Body	shore	0.277955	0.000548651	0.612828
cg19782858	LOC339975	Body	opensea	0.277557	0.000463571	0.308451
cg14596064	MICAL3	Body	opensea	0.277515	0.00527161	0.690122
cg16599744	LINC01237	Body	opensea	0.277492	0.00409008	0.586309
cg21871232	CLMN	Body	opensea	0.276525	0.000284679	0.547063
cg26570611	FHDC1	Body	opensea	0.276152	0.00185111	0.679657
cg13726458	MICAL3	Body	opensea	0.275834	0.00198047	0.560209
cg19525703	LINC00922	Body	opensea	0.275376	0.00126321	0.705273
cg27156542	MTA1	Body	island	0.275213	0.00571269	0.672942
cg05779048		IGR	opensea	0.275197	0.00676136	0.541015
cg19368440	LOC100505795	TSS200	opensea	0.275014	0.000714002	0.589954
cg24469439		IGR	opensea	0.274835	0.00238065	0.677902
cg02095219	RPS6KB1	5'UTR	opensea	0.273892	0.0157103	0.365097
cg07209719	PDLIM1	Body	shore	0.27367	0.00144857	0.685122
cg14136978		IGR	opensea	0.271708	0.00141749	0.598421
cg13154413	ZFYVE21	Body	shore	0.271073	0.00136553	0.537639
cg00202512		IGR	opensea	0.27082	0.00144473	0.678039
cg18210893	FAAP24	3'UTR	opensea	0.270195	0.000545208	0.553518
cg02203336	CAPN13	TSS1500	opensea	0.270154	0.000798611	0.658493
cg03899412		IGR	shore	0.270141	0.00506015	0.685281
cg18217284		IGR	opensea	0.268042	0.000712068	0.575498
cg20657057	SRGAP1	Body	opensea	0.267693	0.00721873	0.6412
cg01726621	PLEKHA6	5'UTR	opensea	0.267521	0.00919448	0.650168
cg27181762	ADGRV1	Body	opensea	0.267422	0.00320527	0.662888
cg05976327	SLC22A23	5'UTR	opensea	0.267242	0.00493506	0.718958
cg23801435		IGR	opensea	0.267008	0.000933143	0.586141
cg27391744	AQP5	Body	shore	0.266699	0.00156547	0.723351
cg20093937		IGR	shelf	0.266641	0.00142209	0.625184
cg19185356		IGR	opensea	0.266052	0.00229567	0.569657
cg16450086	GRB10	5'UTR	opensea	0.265557	0.000552996	0.432772
cg07461712	LRRC37B	5'UTR	opensea	0.265121	0.00973269	0.659761
cg23701142	C5orf67	5'UTR	opensea	0.264728	0.000576045	0.735385
cg17966227		IGR	shelf	0.264508	0.000530385	0.544497
cg09069072	TMEM51	5'UTR	shore	0.264395	0.000734263	0.60535
cg06407352	YAF2	Body	opensea	0.26354	0.00300516	0.5811
cg16818286	TP63	Body	opensea	0.263075	0.006204	0.532022
cg07831198	ACTN4	Body	opensea	0.26307	0.00205093	0.473683
cg04890725	HDAC1	Body	opensea	0.262386	0.0121643	0.616044
cg17195739		IGR	opensea	0.261383	0.00439956	0.567063
cg13830601	AGAP1	Body	opensea	0.261259	0.003746	0.527196
cg17388712		IGR	opensea	0.260697	0.0057744	0.620239
cg25819846	GPR133	Body	opensea	0.260562	0.00397298	0.735427
cg14951497	STAT1	5'UTR	shelf	0.260554	0.00304664	0.630881
cg15736126	ZNF296	Body	shore	0.260453	0.00228608	0.753111
cg09326440	HLA-E	Body	island	0.260173	0.0262324	0.361995
cg10807419		IGR	opensea	0.259563	0.000286616	0.516867
cg19017674		IGR	opensea	0.259426	0.00611875	0.537099
cg12052999	MICAL3	5'UTR	opensea	0.259164	0.00202151	0.600323
cg11787544		IGR	opensea	0.259005	0.00800625	0.327758
cg26248586	CLMN	Body	opensea	0.258956	0.000715104	0.488937
cg22773697	HLX-AS1	TSS1500	shore	0.258885	0.0071337	0.585626
cg08696478		IGR	opensea	0.258637	0.0140478	0.5368
cg16243076		IGR	opensea	0.257569	0.00679486	0.506807
cg08099136	PSMB8	Body	shore	0.256973	0.0011699	0.489905
cg14785205	CPLX2	5'UTR	shelf	0.256699	0.000745834	0.569472
cg10888620	OAZ2	Body	shelf	0.256354	0.00144857	0.419865
cg01108921	DSCAM	Body	shore	0.25615	0.00854382	0.71528
cg26483276	PPFIBP2	Body	opensea	0.255793	0.00232	0.721815
cg04801460	ATP6V1C2	Body	opensea	0.255327	0.00762713	0.476121
cg11297399		IGR	opensea	0.255311	0.00157554	0.602918
cg18085683		IGR	opensea	0.255187	0.00597104	0.514123
cg07600721		IGR	opensea	0.254784	0.00873831	0.635678
cg19473799		IGR	opensea	0.254139	0.00946293	0.62126
cg04923752	GK5	Body	opensea	0.253885	0.00314344	0.526099
cg00260012	CAPN13	TSS1500	opensea	0.253646	0.000951052	0.582749
cg27554535	FMNL2	Body	opensea	0.253222	0.000508976	0.497921
cg09782493	C9orf3	Body	opensea	0.252905	0.00418039	0.58615
cg02084553		IGR	opensea	0.252154	0.00102479	0.659518
cg04520242	GPR116	Body	opensea	0.251778	0.00234531	0.514642
cg11877105	RNF165	3'UTR	opensea	0.251758	0.00144815	0.5607
cg06649639	ZBTB7B	5'UTR	opensea	0.251725	0.000653151	0.686885
cg05195823	PVT1	TSS1500	opensea	0.251296	0.000655378	0.554528
cg10319924	LOC101927539	Body	opensea	0.251187	0.0125908	0.438462
cg05498195		IGR	opensea	0.251066	0.00780536	0.317391
cg14896948	COBL	Body	opensea	0.250952	0.00232261	0.664621
cg08260676	PDZD2	Body	opensea	0.250949	0.00291621	0.668609
cg27598684	EXT1	Body	opensea	0.250637	0.00782228	0.453098
cg15826810	LOC285419	TSS1500	opensea	0.250448	0.00757369	0.590091
cg05544807	DNMT3A	Body	island	0.249978	0.00499429	0.568985
cg00066832	LPIN1	Body	opensea	0.249922	0.000802763	0.594558
cg03390679	PDZD2	Body	opensea	0.249644	0.000670111	0.253039
cg13141664	EGFLAM-AS4	TSS200	opensea	0.249379	0.00233138	0.673261
cg06870560		IGR	shelf	0.248809	0.00132734	0.585543
cg08923392		IGR	opensea	0.248808	0.00320021	0.709536
cg20680265	AUTS2	Body	opensea	0.248762	0.00416462	0.417567
cg17029387	TAOK1	5'UTR	shelf	0.248479	0.0026354	0.739858
cg06139333		IGR	opensea	0.248212	0.00486461	0.653291
cg27414352	LINC00673	Body	opensea	0.248127	0.00352533	0.399746
cg14725084	GOLM1	Body	opensea	0.247704	0.00312182	0.689651
cg05317096		IGR	opensea	0.247518	0.00484104	0.478983
cg07584066	DHX40	TSS200	island	0.247393	0.000802293	0.381804
cg27178257		IGR	opensea	0.246622	0.00256034	0.637467
cg26695190	TIAM1	Body	opensea	0.246491	0.00200585	0.695744
cg02304429		IGR	opensea	0.24638	0.00848047	0.555068
cg17473782	RASA3	Body	island	0.245844	0.00255588	0.688598
cg01634544	TTC9	Body	opensea	0.245842	0.0101266	0.632809
cg15917469		IGR	opensea	0.245517	0.00636202	0.744059
cg18008546		IGR	opensea	0.245137	0.00221847	0.543043
cg07506913		IGR	opensea	0.245094	0.00369657	0.442037
cg26349016	SUPT6H	Body	opensea	0.245022	0.0187936	0.473615
cg27537252	B2M	Body	shelf	0.244977	0.012989	0.446737
cg09438320	LRRC4B	5'UTR	shore	0.244912	0.0010895	0.684873
cg13593232	PAK4	5'UTR	opensea	0.244715	0.00178311	0.596069
cg06262436	ISM1	TSS1500	island	0.244705	0.0014783	0.252017
cg16181080	VIPR1	1stExon	opensea	0.244693	0.00108912	0.579664
cg21033344	EXT1	Body	opensea	0.244483	0.0105664	0.528498
cg08555594	TRIM2	Body	shore	0.244296	0.00285519	0.736436
cg21797500		IGR	opensea	0.244109	0.00127313	0.48154
cg18840799	TLL1	Body	shore	0.243832	0.0128773	0.331019
cg26918679	DIO2-AS1	Body	opensea	0.243445	0.00115439	0.665013
cg02067461	MGAT5	Body	opensea	0.243038	0.0172345	0.608719
cg04133585	LOC100507175	TSS200	opensea	0.243004	0.0025848	0.519822
cg19799702		IGR	shore	0.24291	0.00211273	0.472906
cg27188468		IGR	opensea	0.242886	0.0120468	0.738066
cg09276833	PVT1	Body	opensea	0.242829	0.00149157	0.602325
cg18640098	LOC285692	Body	opensea	0.242799	0.000348774	0.702578
cg19784907	PRKAB1	Body	shore	0.242743	0.00512735	0.746275
cg22411799		IGR	opensea	0.242521	0.00908619	0.61244
cg04117886	SOX13	5'UTR	opensea	0.242249	0.00573966	0.480512
cg18449120	SOX11	1stExon	island	0.242162	0.00179541	0.260586
cg25029197	KRT7	Body	island	0.242002	0.00268331	0.594223
cg13539828	PRLR	5'UTR	opensea	0.241965	0.0016335	0.725965
cg22265458	ZSCAN5A	5'UTR	shore	0.241634	0.00131245	0.680292
cg01697719	TBX1	Body	island	0.241476	0.0132113	0.331092
cg08267013		IGR	opensea	0.241177	0.00498543	0.66846
cg07644190		IGR	opensea	0.241109	0.0155451	0.644429
cg13694151		IGR	opensea	0.240908	0.0100638	0.640317
cg15711246		IGR	opensea	0.240725	0.00480897	0.699239
cg15128785	SREBF2	Body	shore	0.240452	0.00104846	0.581908
cg19029445	ABR	3'UTR	shelf	0.240321	0.0092332	0.58797
cg05880138	C1orf64	3'UTR	opensea	0.240271	0.0054441	0.671284
cg10229129	MTA1	3'UTR	shore	0.240193	0.00678549	0.672394
cg03132556	HOXC11	TSS200	shore	0.239802	0.00658202	0.224967
cg26905398	DEPTOR	Body	opensea	0.239736	0.00352401	0.634857
cg16753122	DOK4	3'UTR	opensea	0.239529	0.00221715	0.520759
cg02532894	LILRA3	TSS1500	opensea	0.239505	0.00127854	0.633073
cg12914622	CANT1	5'UTR	shore	0.239442	0.00774864	0.652077
cg21408139	MICAL2	Body	opensea	0.239355	0.00110856	0.590679
cg09356672		IGR	island	0.238919	0.00488673	0.656121
cg15995367	GRHL2	Body	opensea	0.238451	0.00795573	0.585822
cg15974487	FHDC1	Body	opensea	0.238325	0.0272368	0.70204
cg13576330		IGR	shelf	0.237985	0.00184297	0.489835
cg11493474		IGR	opensea	0.237691	0.0101127	0.488516
cg23074881	RORA	Body	opensea	0.237595	0.0348354	0.591272
cg15674627	MOB2	TSS1500	opensea	0.236833	0.00181475	0.701175
cg17453767	GAB1	Body	opensea	0.23679	0.0131465	0.591114
cg19983403		IGR	opensea	0.236533	0.0129247	0.632068
cg12217671	PRICKLE2-AS3	TSS1500	opensea	0.236464	0.00147732	0.493399
cg14614102	PACSIN2	5'UTR	opensea	0.2364	0.0039611	0.706295
cg25495939		IGR	opensea	0.236239	0.0179384	0.685107
cg13215982		IGR	opensea	0.236207	0.00184572	0.601228
cg23873580	NTN4	Body	opensea	0.236186	0.00114188	0.663442
cg19486070	KIAA1908	Body	opensea	0.236097	0.0127252	0.615293
cg11079483	GRHL2	Body	opensea	0.235995	0.00447985	0.410239
cg07875786	NR2F1	TSS200	shore	0.235528	0.0114238	0.318061
cg14949292	GAA	Body	island	0.2353	0.000654207	0.720653
cg18505573		IGR	opensea	0.235038	0.00584589	0.618988
cg18207558		IGR	opensea	0.235016	0.00626341	0.540757
cg02987635	C10orf11	Body	opensea	0.234854	0.0094654	0.676441
cg06618298	MYO10	Body	opensea	0.234219	0.000309466	0.336343
cg12486887	MLLT1	Body	opensea	0.234184	0.00180817	0.513327
cg22172600	NPSR1	Body	opensea	0.234151	0.00404475	0.569432
cg10399701	EIF3H	ExonBnd	opensea	0.234084	0.00880389	0.525219
cg08280113		IGR	opensea	0.234046	0.00116684	0.711878
cg06457011	PLCG1	Body	shore	0.233997	0.00276421	0.435043
cg07145899	OTUD3	Body	opensea	0.233966	0.00149294	0.695886
cg19651159		IGR	opensea	0.233947	0.00182306	0.252064
cg09294095	NTM	Body	opensea	0.233795	0.00267445	0.43291
cg21882620	SLC22A23	Body	opensea	0.233695	0.0163554	0.615129
cg04440551	ADCY3	Body	opensea	0.233324	0.0017789	0.581263
cg14752348		IGR	island	0.233061	0.00146708	0.498556
cg21141258	PTPRJ	Body	opensea	0.233017	0.000785048	0.691235
cg27269002	CAPN2	Body	opensea	0.232983	0.0123238	0.467628
cg21256968	FAM47E	5'UTR	shore	0.232972	0.00373793	0.659227
cg06204755		IGR	opensea	0.232964	0.0263204	0.463465
cg01894366		IGR	opensea	0.232762	0.00523763	0.539637
cg02384911	ABR	3'UTR	shelf	0.232592	0.00436671	0.578151
cg16075151		IGR	opensea	0.23257	0.0110783	0.446062
cg17205466	FAM47E	TSS1500	shore	0.232547	0.00125927	0.56082
cg16298091	TRAPPC9	Body	opensea	0.232421	0.000970338	0.587573
cg24650915	SIL1	Body	opensea	0.232161	0.00268191	0.596592
cg05444565	COL5A3	Body	opensea	0.232044	0.000725326	0.778543
cg12402899		IGR	opensea	0.231859	0.00324935	0.525091
cg15164446	LY6K	Body	island	0.231669	0.00182127	0.773393
cg17404640		IGR	opensea	0.231522	0.0141822	0.626253
cg02811054	CLMN	Body	opensea	0.231513	0.00754751	0.58442
cg09395550	FABP7	TSS1500	opensea	0.231443	0.00130011	0.488225
cg13075537	TMEM57	Body	opensea	0.231401	0.00282313	0.550782
cg20371046		IGR	island	0.231368	0.0296873	0.62975
cg19151852	ASPSCR1	Body	shelf	0.231261	0.0139091	0.575062
cg16411571	EFHD1	Body	opensea	0.23121	0.0112233	0.624379
cg17277939	BEST3	1stExon	opensea	0.230933	0.016279	0.595114
cg27051581	ARHGAP8	5'UTR	opensea	0.230875	0.0149338	0.630378
cg12061062	LINC00845	TSS200	opensea	0.230806	0.00156612	0.599718
cg23601271	INF2	Body	shore	0.230722	0.00687603	0.648257
cg14130985		IGR	opensea	0.230652	0.0180669	0.463321
cg24581650	ERGIC1	Body	shore	0.230564	0.000730018	0.703552
cg02703627		IGR	island	0.2304	0.0035142	0.647466
cg06624012	MFSD4	TSS1500	shore	0.230395	0.00533057	0.72598
cg24046017	OSGIN2	TSS1500	shore	0.230264	0.0105977	0.647093
cg26338030	MTA1	Body	island	0.230196	0.00216866	0.752613
cg27378867	ITGB5	Body	opensea	0.230189	0.0169541	0.485515
cg19266635		IGR	shore	0.230152	0.00374903	0.762841
cg05624311		IGR	opensea	0.230142	0.000783155	0.729277
cg03015225	DSCR9	Body	opensea	0.229966	0.0140543	0.607642
cg25434004		IGR	opensea	0.229872	0.001059	0.427613
cg11429023		IGR	opensea	0.229751	0.00587803	0.629843
cg15030167	AUTS2	Body	opensea	0.22964	0.0115346	0.523852
cg26039480	FBLN1	Body	opensea	0.229566	0.00124437	0.504185
cg09846895		IGR	shore	0.229519	0.00119072	0.761474
cg03631415	ATF7	Body	opensea	0.229411	0.00788993	0.711137
cg19192282	RIMS2	Body	opensea	0.229404	0.0151979	0.547069
cg12252468	HM13	Body	shore	0.229348	0.000852739	0.673559
cg06362282	B3GALT4	1stExon	shore	0.229247	0.00167955	0.688762
cg07501043	PSCA	TSS1500	opensea	0.229162	0.00824291	0.56414
cg07285641	DHRS12	3'UTR	opensea	0.229035	0.00468443	0.748823
cg01691763	INPP5B	Body	opensea	0.228922	0.00482881	0.733231
cg25755450		IGR	opensea	0.22884	0.0101763	0.622206
cg09172803	PDLIM3	Body	opensea	0.228798	0.000834566	0.530006
cg02059055	RNF144B	5'UTR	shelf	0.22876	0.000574122	0.573741
cg11585912	SORBS2	Body	opensea	0.228713	0.0197403	0.536368
cg00256932	MAPK8IP2	1stExon	shore	0.228703	0.00161982	0.712905
cg01104230	MAGI1	Body	opensea	0.228679	0.00500974	0.467661
cg04783977	UPK1A	TSS200	opensea	0.22854	0.000330277	0.655126
cg03654560		IGR	opensea	0.2285	0.0166127	0.50198
cg08367801	RGMB	Body	shore	0.22833	0.00299372	0.696317
cg24152605	ZFP28	1stExon	island	0.228228	0.00322295	0.228457
cg00674365	ZNF471	TSS200	island	0.228178	0.0109407	0.341307
cg14381543		IGR	opensea	0.228175	0.000491601	0.634999
cg16282361	ADARB2	Body	opensea	0.228051	0.0202384	0.689885
cg18186664		IGR	opensea	0.227864	0.0159843	0.62071
cg24093887	ISPD	Body	opensea	0.227819	0.013485	0.542241
cg07949738	ST5	Body	opensea	0.227497	0.00112575	0.739441
cg25892208	SMG6	Body	opensea	0.227369	0.00126167	0.590792
cg06291968	PAQR4	5'UTR	shore	0.227311	0.00348519	0.611129
cg08951442		IGR	opensea	0.227288	0.0167968	0.549022
cg00397103		IGR	opensea	0.227287	0.000520769	0.770859
cg01438685	UNC84A	Body	shelf	0.227224	0.0109042	0.723744
cg22063943		IGR	opensea	0.227125	0.00276073	0.611823
cg06133110	SCRN1	5'UTR	shore	0.227044	0.00220842	0.279183
cg21515406		IGR	shore	0.226916	0.00910379	0.72831
cg17895698	ARFGEF3	Body	opensea	0.226892	0.00392547	0.700321
cg21788281		IGR	island	0.22676	0.015967	0.280798
cg03801287	SEMA6D	5'UTR	opensea	0.226756	0.00485534	0.67431
cg14960794		IGR	opensea	0.226726	0.00114901	0.687309
cg24583828		IGR	opensea	0.226595	0.00889513	0.634794
cg11407524		IGR	opensea	0.226519	0.00462992	0.343646
cg01763209		IGR	opensea	0.226453	0.0110438	0.683604
cg09197761	ZNF280D	TSS1500	shore	0.226052	0.00833206	0.571562
cg20031198		IGR	opensea	0.225814	0.00291886	0.492506
cg12002303		IGR	island	0.225808	0.0145931	0.29455
cg08262993	CTSB	Body	opensea	0.225794	0.00200964	0.63868
cg09728333		IGR	opensea	0.225469	0.0123123	0.614581
cg25291404	BCL2L1	3'UTR	opensea	0.225452	0.00688051	0.533989
cg14387312		IGR	opensea	0.225442	0.00619692	0.483681
cg09571376	NAV2	Body	opensea	0.225437	0.00284147	0.611341
cg25801428	LOC100132735	Body	opensea	0.225376	0.00270263	0.579713
cg24846775		IGR	opensea	0.225356	0.00572339	0.651477
cg06996389		IGR	opensea	0.225208	0.0133371	0.663759
cg17727125		IGR	opensea	0.225136	0.0041777	0.555808
cg15765889		IGR	opensea	0.225061	0.00121058	0.65354
cg17634781	SORBS2	Body	opensea	0.22486	0.0338056	0.385241
cg03760483	ALOX12	TSS200	island	0.224816	0.00257274	0.598279
cg24658605	KRT7	TSS1500	shore	0.224772	0.0112982	0.72973
cg01141863	B3GALT5	5'UTR	opensea	0.224729	0.00623397	0.616674
cg12314875		IGR	opensea	0.224706	0.0234276	0.576415
cg07005263	SPRED2	ExonBnd	opensea	0.224629	0.00585397	0.694645
cg22040039		IGR	opensea	0.224422	0.000506869	0.565517
cg21026144	MYRFL	Body	opensea	0.224161	0.0119903	0.477284
cg22923006	TMCO3	Body	shelf	0.224136	0.000388972	0.756309
cg01756899		IGR	island	0.224095	0.00129359	0.670317
cg03726209	SORBS2	Body	opensea	0.224064	0.0109604	0.471566
cg08156074		IGR	opensea	0.223905	0.014949	0.772606
cg04415277		IGR	opensea	0.223856	0.0216855	0.411685
cg02595823	SPOCK2	TSS200	shore	0.223761	0.00630057	0.461644
cg17298328	MSI2	Body	opensea	0.223596	0.0254923	0.650583
cg21356379		IGR	opensea	0.223542	0.00361156	0.708945
cg11559938		IGR	opensea	0.223516	0.00397202	0.54065
cg26166817		IGR	opensea	0.223512	0.0050267	0.647685
cg12250142	FBXL5	TSS1500	shore	0.223239	0.0252795	0.683011
cg05193538	MAN1C1	Body	island	0.2232	0.00937857	0.540293
cg08087379	TUG1	TSS1500	shore	0.223166	0.0132824	0.72161
cg26035071		IGR	shelf	0.223093	0.0108024	0.779268
cg00456557	C6orf147	Body	shore	0.223037	0.00465115	0.731422
cg26566472	MIR4279	TSS200	opensea	0.222987	0.00511694	0.324302
cg07906484	HNF4A	Body	opensea	0.222945	0.012919	0.641028
cg16965890	SPIDR	Body	opensea	0.222891	0.00113246	0.735862
cg08629176	MSI2	Body	opensea	0.222807	0.00747101	0.555541
cg09837995	KCNMA1	Body	opensea	0.222799	0.00874247	0.769667
cg00007221	PTPRF	5'UTR	shore	0.222736	0.0014661	0.477333
cg25573884		IGR	shore	0.222623	0.00216457	0.74941
cg18563413	VSIG10L	Body	island	0.222576	0.00102531	0.340526
cg06297678	SARM1	Body	shore	0.222573	0.00494269	0.635006
cg16535752	YPEL2	Body	opensea	0.222408	0.00561802	0.647153
cg14327759		IGR	opensea	0.222384	0.0140087	0.592627
cg19336182	LOC101928443	TSS200	opensea	0.222363	0.00347185	0.716418
cg07065905		IGR	opensea	0.222221	0.00668678	0.697464
cg00680285		IGR	opensea	0.222045	0.037473	0.609722
cg01102201		IGR	opensea	0.222033	0.00199046	0.575654
cg03325931	BAMBI	Body	shore	0.221883	0.00299215	0.416756
cg25560196	VEGFC	Body	opensea	0.221858	0.00227691	0.527523
cg23378935	LMNTD1	3'UTR	opensea	0.221635	0.00681642	0.624502
cg11927451	SHROOM3	Body	opensea	0.221474	0.0038218	0.408774
cg22070062	ANK3	TSS1500	opensea	0.221284	0.0210506	0.572399
cg26768556	PDK2	Body	opensea	0.221174	0.011242	0.604894
cg00539542	ZFP57	Body	opensea	0.221168	0.00789976	0.636938
cg13618741	COL5A1	Body	shore	0.220961	0.00231779	0.438898
cg21341645	INSIG1	Body	shore	0.220913	0.00189574	0.573432
cg16255175	LINC00536	Body	opensea	0.220898	0.00774307	0.44112
cg19996254	ABLIM1	5'UTR	opensea	0.220883	0.0192288	0.487354
cg08372825	GRB10	Body	opensea	0.220846	0.00269166	0.636627
cg12507268		IGR	opensea	0.220838	0.00387707	0.629171
cg04907844	SYN3	Body	opensea	0.220819	0.00143213	0.687888
cg14700352	SOX11	1stExon	shore	0.220715	0.00415029	0.664071
cg07062522	BHLHB9	TSS200	opensea	0.220552	0.00122575	0.489846
cg06538039	SPINT2	Body	opensea	0.220485	0.0111236	0.550415
cg15766722		IGR	opensea	0.220161	0.00298917	0.34034
cg26932379		IGR	opensea	0.22014	0.00408478	0.582718
cg09921085		IGR	opensea	0.219826	0.00582177	0.713211
cg24119682	PRMT2	Body	shore	0.219781	0.0030856	0.622169
cg16736841	BCAR3	Body	opensea	0.219659	0.00129556	0.638654
cg01082299	HCP5	3'UTR	opensea	0.219646	0.0131414	0.488739
cg09547314	PTPRS	Body	shore	0.219593	0.00262603	0.497775
cg12497611	METTL8	Body	opensea	0.219582	0.0117021	0.691518
cg21206837	YY1	3'UTR	opensea	0.219433	0.00126875	0.636277
cg14049075		IGR	opensea	0.219409	0.00525946	0.601198
cg09936919		IGR	opensea	0.21932	0.0149548	0.745361
cg10308355	SLC44A2	Body	opensea	0.219308	0.00128974	0.541542
cg14515791	RASAL2	Body	opensea	0.219078	0.00196063	0.409777
cg13570489	PCOLCE2	Body	opensea	0.218965	0.00112104	0.582226
cg24879954		IGR	opensea	0.218789	0.0177762	0.708404
cg04619303	FSTL4	Body	opensea	0.218779	0.0186263	0.60919
cg04733744	C2orf54	1stExon	opensea	0.218777	0.00870115	0.667095
cg18504367		IGR	opensea	0.218718	0.00341113	0.482965
cg16838358		IGR	opensea	0.218602	0.00462088	0.590605
cg22182287	TTC15	Body	island	0.218539	0.00413293	0.731354
cg23465621	RXRA	Body	opensea	0.21852	0.0151057	0.618801
cg03621633	MYO18A	5'UTR	shore	0.218348	0.00471749	0.425027
cg06799770		IGR	opensea	0.218094	0.00240349	0.55634
cg24638257		IGR	opensea	0.217793	0.0127265	0.599661
cg14046558	SCN1A	TSS1500	opensea	0.217789	0.00847065	0.469456
cg11848113	DIP2C	Body	opensea	0.217762	0.00463766	0.573786
cg27644615	MSI2	Body	opensea	0.217709	0.03275	0.63811
cg24501381	CCDC30	5'UTR	opensea	0.217672	0.00688716	0.570146
cg04062040	MFSD9	Body	opensea	0.217618	0.00126546	0.559499
cg00607058	OSBP2	TSS1500	shore	0.217591	0.0041637	0.243995
cg00428349	TTC12	TSS1500	shore	0.217573	0.0406428	0.625563
cg04656889	ERBB2	5'UTR	opensea	0.21756	0.0197727	0.431656
cg04984154		IGR	opensea	0.217428	0.00548193	0.537127
cg04936838	LOC101929705	Body	opensea	0.217385	0.000900885	0.648881
cg13572592		IGR	shore	0.21738	0.00787428	0.650704
cg04763290		IGR	opensea	0.217322	0.00854134	0.475833
cg00682038	KAZN	TSS200	opensea	0.217259	0.00584977	0.442456
cg23411036	ZNF828	5'UTR	opensea	0.217245	0.00149572	0.676324
cg08886715	SDK1	Body	opensea	0.217166	0.00627493	0.712368
cg01910639	S100A6	Body	shore	0.217162	0.00329928	0.446864
cg08907176	RABGEF1	Body	opensea	0.217146	0.00438207	0.676465
cg25972327		IGR	opensea	0.217082	0.0220465	0.634122
cg09396683		IGR	opensea	0.217066	0.0315645	0.553633
cg02117924	ITGB2	Body	island	0.217034	0.00531531	0.645437
cg10948088	YPEL2	Body	opensea	0.216932	0.0105735	0.582647
cg01419361		IGR	opensea	0.216862	0.00721466	0.580192
cg23238119	C6orf147	Body	island	0.216861	0.00499331	0.620819
cg10494028	C6orf147	Body	island	0.216849	0.00110487	0.770716
cg06104859		IGR	opensea	0.216807	0.00592658	0.594732
cg27427491	GAA	Body	island	0.216805	0.00153987	0.74525
cg13658022	FARP2	Body	opensea	0.216796	0.00871658	0.607731
cg11206392		IGR	opensea	0.216756	0.00236656	0.664963
cg16533864	FAM120A	Body	opensea	0.216749	0.00296524	0.581185
cg05533447	WWOX	Body	opensea	0.216678	0.00329236	0.780759
cg07843760	CNRIP1	TSS1500	shore	0.216669	0.00159163	0.444645
cg19387165		IGR	opensea	0.216664	0.0100109	0.699175
cg16551591		IGR	opensea	0.216485	0.00446214	0.683738
cg18571412	MECOM	Body	opensea	0.216434	0.00333767	0.601394
cg20650823	TECPR2	Body	opensea	0.216398	0.016479	0.603015
cg04690110		IGR	opensea	0.216343	0.000835472	0.32674
cg17478810	APP	Body	opensea	0.216269	0.0330332	0.695297
cg05603881	SHISA3	Body	shore	0.21622	0.00193879	0.25619
cg19751245	ANKRD13B	TSS1500	shore	0.216211	0.0320985	0.569078
cg13065507		IGR	opensea	0.216205	0.0485513	0.345123
cg04723679		IGR	opensea	0.216158	0.0180486	0.696265
cg18080370	C3orf14	1stExon	shore	0.216038	0.00125996	0.612022
cg02040650	ATP5E	3'UTR	shelf	0.215976	0.00966537	0.467178
cg01139000		IGR	opensea	0.215883	0.00828915	0.61652
cg06058576	SLC9A3	Body	island	0.215855	0.00348292	0.72841
cg24605046	B3GALT4	1stExon	shore	0.21583	0.00284027	0.600525
cg10155983	CLEC16A	Body	opensea	0.215715	0.0260787	0.5999
cg26261540	TRIM37	Body	opensea	0.215705	0.00517965	0.541312
cg10814308	SORBS1	Body	opensea	0.215678	0.0126831	0.61331
cg16935110	LOC100133286	Body	opensea	0.215614	0.00900197	0.527454
cg01870826	LOC389458	Body	island	0.215594	0.00207038	0.240061
cg15794184	RABGAP1L	5'UTR	opensea	0.215585	0.0497741	0.528646
cg17663463	PEG3	5'UTR	shore	0.215502	0.00279233	0.663014
cg07363028	USP3	Body	opensea	0.215463	0.0305673	0.635418
cg05512157	DIP2B	Body	shelf	0.215401	0.00755683	0.485604
cg05638347	USP42	Body	opensea	0.215344	0.0152246	0.638452
cg11700298	CADM2	5'UTR	opensea	0.21534	0.024933	0.557981
cg25214786	VIPR1	1stExon	opensea	0.215337	0.0104379	0.684243
cg01410215		IGR	opensea	0.215206	0.0165057	0.697531
cg03985360	ETV1	Body	opensea	0.215166	0.00550985	0.420797
cg19360592		IGR	shore	0.21502	0.00198659	0.606148
cg01625750		IGR	opensea	0.21493	0.00124446	0.536342
cg23159321		IGR	opensea	0.21489	0.0142577	0.667466
cg14855863	HMGN1	Body	shelf	0.214836	0.00156064	0.81724
cg17118217		IGR	opensea	0.214775	0.00329188	0.65802
cg07591278	UBE2E1	TSS1500	shore	0.214728	0.0041891	0.554714
cg26010884	CCDC175	Body	opensea	0.214725	0.00839094	0.653692
cg10269573	ALG9	Body	opensea	0.214694	0.00110856	0.620662
cg12037593	CLTC	Body	shelf	0.214652	0.0128978	0.564309
cg22510476	FLJ46066	TSS200	opensea	0.214639	0.0121106	0.604877
cg12150917		IGR	opensea	0.214582	0.0226083	0.565253
cg02920376		IGR	shelf	0.214569	0.017059	0.557809
cg09141304	ITPA	Body	opensea	0.21453	0.00790232	0.665814
cg21600897	PLEKHA6	5'UTR	opensea	0.214304	0.00540912	0.730154
cg01345514		IGR	opensea	0.214258	0.00505415	0.399338
cg07521193		IGR	opensea	0.214094	0.0127497	0.67986
cg06568490	HDAC11	Body	shelf	0.214001	0.00296514	0.530722
cg02211013	TMEM220-AS1	Body	opensea	0.213949	0.00232739	0.500418
cg15827559	FILIP1L	5'UTR	opensea	0.213796	0.00864033	0.590022
cg13812927		IGR	opensea	0.213751	0.028024	0.524524
cg02456981	ANO6	Body	opensea	0.213685	0.0100038	0.742654
cg16210088	C22orf27	Body	island	0.213581	0.00866403	0.52048
cg20582036	LHX4-AS1	TSS1500	opensea	0.213575	0.0181698	0.770377
cg07089950		IGR	opensea	0.213569	0.0108547	0.498875
cg10085153	PAPSS2	Body	opensea	0.213348	0.00254982	0.723133
cg11103682		IGR	opensea	0.213325	0.0077944	0.73308
cg16545019	NFIB	Body	opensea	0.213234	0.00123025	0.480187
cg08204402	ZDHHC11	TSS1500	shelf	0.213232	0.00894251	0.650111
cg05046589	BAMBI	Body	shelf	0.213231	0.00273592	0.408231
cg14335158		IGR	shelf	0.213057	0.00243174	0.461783
cg07232003	BAMBI	3'UTR	opensea	0.212991	0.0143824	0.73221
cg18322025	WDR27	Body	shelf	0.212988	0.0385933	0.416235
cg24968629	CELSR1	Body	island	0.212935	0.00369088	0.668176
cg17609054		IGR	opensea	0.212912	0.0118807	0.664334
cg03594550	SOX11	3'UTR	shore	0.21268	0.0266409	0.500958
cg17706068		IGR	opensea	0.212666	0.00182192	0.543988
cg07456681	NTAN1	Body	shelf	0.212661	0.00983697	0.503363
cg04699521	CDH10	Body	opensea	0.212656	0.0183608	0.601541
cg25743026		IGR	opensea	0.212652	0.0021589	0.533891
cg26642493	TMCC1	Body	opensea	0.212558	0.000783155	0.558604
cg16719830	ADGRF5	Body	opensea	0.212543	0.0110708	0.516685
cg03416521	RIN2	Body	shelf	0.212532	0.00152561	0.527134
cg03042971	PHOSPHO1	3'UTR	shore	0.212435	0.000654682	0.370118
cg08517134	PIAS4	Body	shelf	0.21236	0.000888312	0.659349
cg10016973	LOC101927189	TSS1500	opensea	0.212146	0.0147804	0.525844
cg08265449	TMOD3	5'UTR	opensea	0.212082	0.0123914	0.707955
cg12132385	NCOA3	5'UTR	opensea	0.212029	0.0131687	0.456667
cg05514136	PAQR8	Body	shore	0.212022	0.00082039	0.747583
cg09871057	STX1A	Body	island	0.212018	0.00762713	0.56127
cg11128212		IGR	opensea	0.211872	0.00341993	0.62341
cg23659616		IGR	opensea	0.211613	0.00140771	0.565419
cg02181920	TAP1	Body	shore	0.211583	0.0357213	0.54845
cg13596415	SPIDR	Body	opensea	0.211567	0.00121097	0.652774
cg21331947	CPNE5	Body	opensea	0.211462	0.00385615	0.525359
cg05411199	C6orf145	Body	shore	0.211424	0.00698756	0.663589
cg07987728	SH3PXD2A	Body	opensea	0.211392	0.00472923	0.5228
cg21413173	KIAA1026	Body	opensea	0.211366	0.00299547	0.336496
cg25152440		IGR	opensea	0.211295	0.0160706	0.621995
cg00565190	ARHGEF26-AS1	Body	opensea	0.211274	0.00238257	0.61701
cg09144964	HOXA3	5'UTR	island	0.211268	0.00120751	0.544073
cg04113257		IGR	opensea	0.211231	0.0220603	0.295966
cg18197808		IGR	shore	0.21117	0.00449781	0.700045
cg05331789	CCSAP	Body	opensea	0.211156	0.0135242	0.743297
cg13951993	AUTS2	Body	opensea	0.211066	0.00755079	0.702111
cg18836576	C6orf125	Body	shore	0.211006	0.00654149	0.785081
cg01414065		IGR	opensea	0.210924	0.00296156	0.660225
cg27390206	BLMH	Body	opensea	0.210911	0.0276247	0.571648
cg08088996	SLC39A1	TSS1500	shore	0.210877	0.014972	0.613041
cg20453370	NCEH1	5'UTR	opensea	0.210758	0.0200378	0.706902
cg15210999	DTNBP1	TSS1500	shore	0.210711	0.000192115	0.660449
cg12640548		IGR	opensea	0.210647	0.00771007	0.656911
cg03014241	SOCS1	3'UTR	island	0.210639	0.0133391	0.462489
cg06081221	EFHD1	Body	opensea	0.210603	0.000635582	0.5699
cg10503122	MAMLD1	Body	opensea	0.210587	0.000746556	0.623455
cg10230957	MIR378A	TSS200	shore	0.210554	0.00431487	0.640461
cg17934824	TGFB2	Body	shore	0.210515	0.00452668	0.243256
cg14966556	PPM1E	Body	opensea	0.210469	0.00368498	0.409483
cg10281770	WDR45L	TSS1500	shore	0.210432	0.0118394	0.460676
cg04325421		IGR	opensea	0.210416	0.00325364	0.401718
cg11304234	IL18	5'UTR	opensea	0.210402	0.00282313	0.289168
cg15102116	RAD51B	Body	opensea	0.210365	0.0181858	0.687716
cg10042327	LAIR1	1stExon	opensea	0.210349	0.00456308	0.479043
cg04534320	CUEDC1	5'UTR	opensea	0.210345	0.00399337	0.434101
cg21460729	KRBA1	3'UTR	opensea	0.210033	0.0403062	0.597299
cg19091967	NDUFAF6	Body	opensea	0.20996	0.0109046	0.59434
cg03054529	SCRN1	TSS1500	shore	0.209909	0.00829219	0.568254
cg24876960	IRX4	TSS1500	island	0.209898	0.00611141	0.455435
cg19741167	POLR1A	Body	opensea	0.209883	0.00813142	0.327749
cg27560714	EIF4H	Body	opensea	0.209758	0.000549895	0.717397
cg12684999		IGR	opensea	0.209749	0.00163939	0.418722
cg01964157	LOC101928443	TSS200	opensea	0.209506	0.0128781	0.647221
cg10580960	LOC100506175	Body	opensea	0.209437	0.00735534	0.563042
cg04099312		IGR	opensea	0.209409	0.0159394	0.597604
cg11265725	VMAC	3'UTR	shelf	0.209407	0.00346474	0.752918
cg12572117	MSI2	Body	opensea	0.20938	0.00674217	0.55113
cg20668321	GRIA1	3'UTR	opensea	0.209229	0.00729396	0.70857
cg14449180	HCG4P6	TSS1500	island	0.209115	0.00548193	0.221642
cg01022365		IGR	opensea	0.209073	0.0140627	0.591415
cg08354614		IGR	opensea	0.208975	0.00382803	0.502713
cg17135225	FNDC3B	5'UTR	opensea	0.208937	0.00231931	0.652291
cg02127980	RXRA	Body	island	0.208893	0.0162019	0.638076
cg15086925	ZMYND8	Body	opensea	0.208868	0.0355455	0.441666
cg16865585	SLC2A13	Body	opensea	0.208838	0.00355144	0.714695
cg13428480	VANGL2	TSS200	island	0.208821	0.00132053	0.289886
cg24848973	EIF4E3	5'UTR	shore	0.208713	0.00135151	0.704492
cg16482410	DAAM1	Body	opensea	0.20864	0.0135735	0.671893
cg13896476	C22orf27	Body	shore	0.208638	0.00130779	0.721068
cg13224139		IGR	opensea	0.208638	0.00163411	0.747558
cg13828610		IGR	opensea	0.20853	0.00396907	0.474962
cg20364363		IGR	opensea	0.208496	0.00215132	0.666665
cg17194927		IGR	opensea	0.208441	0.0118597	0.677676
cg18567882	KIRREL3	Body	opensea	0.208291	0.000577435	0.765102
cg21584611	KCNH7	Body	opensea	0.208211	0.000826434	0.809906
cg04275591		IGR	opensea	0.208162	0.00155333	0.774501
cg22891595		IGR	opensea	0.208108	0.007977	0.658363
cg04743876		IGR	opensea	0.208043	0.0153215	0.494351
cg22031964	CHRM1	Body	opensea	0.20804	0.0224517	0.513448
cg24816286	ATP6V1H	Body	shore	0.208037	0.00557443	0.676132
cg05758467	HDAC4	Body	shelf	0.208014	0.0039296	0.601937
cg12078931	JADE1	Body	opensea	0.208	0.0142537	0.673824
cg19636519		IGR	opensea	0.207931	0.0437934	0.455866
cg27190034	RHBDD1	TSS1500	shore	0.207866	0.0235734	0.335341
cg12629485	MAML3	Body	opensea	0.207853	0.00693156	0.593805
cg10709729	SERPINB6	5'UTR	opensea	0.207843	0.00979721	0.710861
cg03218093	UNQ6494	Body	opensea	0.207777	0.00502072	0.662103
cg11424456		IGR	island	0.207759	0.00581504	0.296827
cg26069353	COCH	TSS1500	island	0.207694	0.00592668	0.356114
cg13522891	ARHGEF10	3'UTR	opensea	0.207631	0.00708121	0.593853
cg11929517	NCEH1	Body	opensea	0.207615	0.0458626	0.632998
cg11363444		IGR	opensea	0.207613	0.00683394	0.594992
cg10313834	CACNA2D3	Body	opensea	0.207371	0.00389187	0.553215
cg02840823	MIR1247	TSS1500	island	0.207368	0.0168614	0.352272
cg07079705	SPNS3	Body	opensea	0.207328	0.0148284	0.766604
cg06135810	CYB5R3	TSS1500	shelf	0.207232	0.0345586	0.676513
cg00724936	MARK4	Body	opensea	0.207189	0.0116228	0.715258
cg09049861	GNAS	5'UTR	shore	0.207145	0.00150634	0.521515
cg06850189	SH3BP4	5'UTR	opensea	0.207101	0.0238197	0.398445
cg15155859	FRMD4A	Body	opensea	0.20704	0.0077761	0.336348
cg25306480	PWWP2B	3'UTR	opensea	0.207005	0.0060162	0.511353
cg04236980	FBXO34	5'UTR	opensea	0.207	0.0266041	0.592786
cg08328777	DUOX1	TSS200	island	0.206994	0.0127213	0.318808
cg02890194		IGR	shore	0.206902	0.0343478	0.413929
cg10454286	TRAPPC9	Body	opensea	0.206885	0.00465682	0.753236
cg15012214	ARHGEF3	Body	opensea	0.206848	0.00576215	0.542897
cg00657389		IGR	opensea	0.206822	0.0168387	0.631252
cg18257996		IGR	opensea	0.206684	0.00914627	0.674945
cg22073916	ENAH	Body	opensea	0.206601	0.00813085	0.598276
cg14267671	SFRS16	Body	shelf	0.206599	0.00934604	0.6199
cg24721647	ACSL1	5'UTR	shelf	0.206549	0.0225323	0.553278
cg04607624	NCKAP5	Body	opensea	0.20648	0.00753045	0.549369
cg06312858		IGR	opensea	0.20647	0.00597507	0.63029
cg06048309	FAM3B	Body	opensea	0.206465	0.0279036	0.539112
cg12700621	DNAH12	Body	opensea	0.206436	0.001652	0.476638
cg02756652		IGR	opensea	0.20642	0.0192704	0.534632
cg24453773	ANO6	Body	opensea	0.206416	0.00480408	0.506346
cg19457603	ERBB2	Body	shore	0.2064	0.0407761	0.512617
cg01635618	ATP2C2	TSS200	opensea	0.206276	0.0129702	0.494467
cg25963041	ZFP28	TSS1500	island	0.206251	0.00422466	0.235029
cg22712970	FOXP1	5'UTR	opensea	0.206212	0.00276457	0.604741
cg11485456		IGR	opensea	0.2062	0.00490929	0.588122
cg00527307		IGR	opensea	0.206075	0.00358165	0.67857
cg06389252	POU6F2	Body	opensea	0.20603	0.00231508	0.675774
cg06456840	COLGALT2	Body	opensea	0.205934	0.0114299	0.628379
cg18245827		IGR	opensea	0.205891	0.00179751	0.79191
cg00187692	WDFY2	Body	opensea	0.205882	0.0173445	0.511953
cg27196999	YTHDC1	TSS1500	shore	0.205757	0.0191782	0.533833
cg06158754	CAMSAP2	Body	opensea	0.205709	0.00386114	0.513844
cg02902186		IGR	opensea	0.205671	0.0130776	0.494326
cg06071872		IGR	opensea	0.205664	0.00828624	0.741063
cg01667493	CUX1	Body	opensea	0.205586	0.010801	0.560812
cg08332446	PLEKHG1	Body	opensea	0.205442	0.00340146	0.589672
cg14540557		IGR	opensea	0.20544	0.00186657	0.796789
cg17545875	CUX1	Body	opensea	0.205398	0.012321	0.471562
cg09077096	CARD11	5'UTR	opensea	0.205397	0.028133	0.728747
cg00409917	HCG4P6	TSS1500	island	0.20538	0.00863682	0.201117
cg18550846	TMEM189	Body	shelf	0.205329	0.0130734	0.774051
cg05423942		IGR	opensea	0.205289	0.00525239	0.590472
cg19470290	FARP1	Body	opensea	0.205109	0.00745218	0.712404
cg14302554		IGR	opensea	0.20504	0.00723795	0.671255
cg04980428	MAN1C1	Body	shore	0.204974	0.0117448	0.51794
cg05865493	HDAC9	Body	opensea	0.204956	0.0274703	0.678758
cg26156167		IGR	shore	0.204951	0.0177096	0.300039
cg20883571	ACVR1	5'UTR	opensea	0.204946	0.00842459	0.719326
cg05429199	TNS3	Body	opensea	0.204871	0.0021589	0.61676
cg14751188		IGR	opensea	0.204808	0.00994504	0.616917
cg00452500		IGR	opensea	0.204774	0.0027723	0.389862
cg25339112	TEX14	TSS1500	shore	0.204764	0.00274745	0.664806
cg01218150		IGR	island	0.204752	0.012148	0.598172
cg19685768	HIVEP3	5'UTR	opensea	0.204741	0.00352762	0.697683
cg13392302	PSCA	TSS200	opensea	0.204715	0.0119023	0.436863
cg01059929	TMEM57	ExonBnd	opensea	0.20467	0.00506015	0.530278
cg25182785	ARHGEF28	Body	opensea	0.204576	0.000980969	0.666997
cg08536021		IGR	opensea	0.204563	0.0265702	0.736606
cg24249770	SPNS2	Body	shore	0.204526	0.00069836	0.265671
cg10091798	SLC38A1	5'UTR	opensea	0.204508	0.00387753	0.630774
cg11285442	RAP1GAP	Body	opensea	0.204422	0.00155292	0.567485
cg09218642		IGR	opensea	0.204402	0.00496442	0.552977
cg18251108	COBL	Body	opensea	0.204349	0.0115179	0.444374
cg11909799	SORBS2	3'UTR	opensea	0.204339	0.00480882	0.620467
cg22327175	SORL1	Body	shore	0.204329	0.0398219	0.589975
cg06916725	MIR548H4	Body	opensea	0.204319	0.010634	0.758809
cg01906054		IGR	opensea	0.204233	0.0194943	0.6759
cg10116893	NTN1	Body	island	0.204148	0.0259502	0.297266
cg24729988	DAPK2	Body	opensea	0.204128	0.000979182	0.731568
cg23788374	VTI1A	Body	opensea	0.204041	0.00664792	0.671836
cg20423781	CAPN13	TSS1500	opensea	0.204002	0.00363768	0.70533
cg04589074		IGR	opensea	0.203991	0.0133816	0.600774
cg19481605	FADS2	Body	shore	0.203919	0.000634452	0.274935
cg04356991	DNAJA4	TSS1500	island	0.203827	0.00679557	0.760211
cg19589060	HK3	TSS200	opensea	0.203825	0.0157303	0.58629
cg26655542		IGR	opensea	0.203818	0.00801969	0.646787
cg09699056	FSCN2	Body	island	0.203803	0.00774991	0.506754
cg22354595	MIMT1	TSS1500	island	0.203792	0.00601069	0.58169
cg21641634	NINJ2	Body	opensea	0.203751	0.0199369	0.669076
cg18729787	B3GALT4	1stExon	shore	0.203729	0.00371785	0.760964
cg15599832	OSMR	TSS1500	shore	0.203719	0.00662343	0.432603
cg04395897	BPHL	Body	opensea	0.203667	0.0037715	0.669714
cg13680388	GNAS	Body	opensea	0.203564	0.0204911	0.578848
cg00052772	B3GALT4	1stExon	shore	0.203551	0.00192334	0.557595
cg05841360	RAPGEF4	Body	opensea	0.203544	0.00207466	0.606176
cg18946787		IGR	shore	0.20353	0.0314104	0.710345
cg26033238		IGR	opensea	0.203498	0.00762232	0.559073
cg09134152		IGR	opensea	0.203474	0.00525069	0.4716
cg00753112	KHDRBS3	Body	opensea	0.203461	0.00411055	0.49962
cg26798452		IGR	island	0.203443	0.0081128	0.263749
cg24067866	SRGAP1	Body	opensea	0.203337	0.00117655	0.736873
cg10336108	ALDH1A3	TSS1500	island	0.203277	0.00338277	0.235689
cg10357038	EML5	Body	shore	0.203273	0.000889167	0.730489
cg04014580		IGR	opensea	0.203186	0.0063553	0.467906
cg16463700	SULT1C4	TSS1500	opensea	0.203102	0.0035014	0.682221
cg04091816	PDK2	Body	shelf	0.20308	0.0140087	0.701116
cg02535458	C2orf54	TSS1500	opensea	0.203075	0.00123718	0.380245
cg06702607	CMTM7	Body	opensea	0.203071	0.0401181	0.465914
cg23283432	ICOSLG	Body	shelf	0.203045	0.013238	0.659938
cg09023900	PARM1	Body	opensea	0.202914	0.00243611	0.639074
cg01610468		IGR	opensea	0.202884	0.00141906	0.556783
cg13596085		IGR	opensea	0.202853	0.00144519	0.782633
cg06763568	PHGDH	Body	opensea	0.20273	0.00448918	0.66743
cg21618521	B3GALT4	1stExon	shore	0.202697	0.00355937	0.598655
cg05084668	ALG1L	5'UTR	opensea	0.202673	0.0444276	0.580497
cg00691123	VGLL4	Body	opensea	0.202646	0.00818174	0.394181
cg08204514	THSD4-AS2	Body	opensea	0.202628	0.00621335	0.397033
cg24146773	SH3BGR	1stExon	opensea	0.202621	0.00549468	0.557614
cg13587564	WDR5	5'UTR	shore	0.202609	0.00447973	0.7131
cg26181316		IGR	opensea	0.202562	0.0300671	0.649221
cg23264016	C10orf11	Body	opensea	0.202537	0.0029447	0.740873
cg13850178		IGR	opensea	0.20241	0.0301348	0.486474
cg02505225	PDZD2	Body	opensea	0.202354	0.0464706	0.496976
cg09682272	SEC63	Body	opensea	0.202287	0.0124168	0.649457
cg23291376		IGR	opensea	0.202267	0.00142014	0.540752
cg18238927		IGR	opensea	0.202226	0.00502607	0.452041
cg17465304	KIF12	TSS200	island	0.202204	0.00210222	0.384561
cg27196128	RAB20	Body	opensea	0.202063	0.0482238	0.66301
cg00203564		IGR	opensea	0.202054	0.0141462	0.648425
cg22028728	CCDC34	Body	opensea	0.201898	0.0146327	0.607344
cg16848009	CPVL	Body	opensea	0.201867	0.0141721	0.529391
cg18830697	RIMS1	TSS200	opensea	0.201765	0.017048	0.610856
cg18991240	NAGK	Body	shelf	0.201722	0.0411393	0.298218
cg12175534	NCOA3	5'UTR	opensea	0.201692	0.0119849	0.402888
cg09620840	HLA-E	Body	island	0.201625	0.0300248	0.252866
cg02019988	SEMA3B	Body	island	0.201604	0.00177306	0.546113
cg08040429		IGR	island	0.201566	0.00470643	0.626873
cg13806902	FGF14-AS1	TSS1500	opensea	0.201557	0.00705014	0.635007
cg00794546	CPPED1	Body	opensea	0.201553	0.000667449	0.673075
cg26146412	LINC01091	Body	opensea	0.201507	0.025784	0.266165
cg18327385	PUM1	Body	opensea	0.201489	0.00792952	0.733016
cg08003603		IGR	opensea	0.201449	0.00622322	0.716346
cg26377880	C5orf49	TSS1500	shore	0.201419	0.0117618	0.733556
cg03035213	ZNF469	Body	island	0.201405	0.00567634	0.383091
cg21724384	LHX4-AS1	TSS1500	opensea	0.201386	0.00486135	0.825893
cg19587537		IGR	opensea	0.201348	0.0156851	0.556759
cg12533271	ASAP1	Body	opensea	0.201338	0.0334664	0.543282
cg21238619	GAA	Body	island	0.201317	0.000879612	0.4324
cg07816106		IGR	opensea	0.201295	0.0192822	0.61066
cg14242781	FAM83E	TSS1500	shore	0.201245	0.00760023	0.559928
cg23510258	TBCD	Body	opensea	0.201201	0.00530934	0.621524
cg13982718		IGR	opensea	0.201196	0.00129812	0.705977
cg16969368	DHX40	TSS200	island	0.201172	0.00297614	0.349122
cg16996632	NTM	Body	opensea	0.20116	0.00323783	0.728713
cg18669241		IGR	opensea	0.201111	0.0300279	0.772044
cg09798888		IGR	shore	0.201096	0.0154971	0.293785
cg04999026	TBX1	Body	island	0.20101	0.0384569	0.405708
cg04871469	MXD4	Body	opensea	0.201002	0.00836264	0.667702
cg13399773	EPB41L1	TSS1500	opensea	0.200956	0.0133676	0.473256
cg19354468	MYLK	TSS1500	opensea	0.20088	0.000549895	0.619024
cg08701621	ZNF135	TSS200	island	0.20083	0.00752103	0.29717
cg04158183	LAMA2	ExonBnd	opensea	0.200786	0.00368498	0.680412
cg23711394		IGR	opensea	0.200636	0.00041503	0.544819
cg06332269	CSNK1G2	Body	island	0.200623	0.00329922	0.73098
cg09012576	TRAPPC9	Body	opensea	0.200596	0.0359913	0.628791
cg18152558	PARM1	Body	opensea	0.200573	0.00410739	0.65157
cg02165095	ST8SIA6	Body	opensea	0.200508	0.0168503	0.6115
cg00684347	LOC100271832	Body	opensea	0.200479	0.00701868	0.477108
cg26697065	SEPHS2	1stExon	shore	0.200462	0.00453356	0.548858
cg10314515		IGR	opensea	0.200432	0.00379549	0.82883
cg00243514		IGR	opensea	0.200382	0.00967613	0.592393
cg09028855	EIF2S2	Body	shore	0.200335	0.000348774	0.630274
cg27219972		IGR	opensea	0.200319	0.00730421	0.697122
cg11613005	GPR151	1stExon	opensea	0.200315	0.00107465	0.550021
cg01656007		IGR	opensea	0.200293	0.0313978	0.537976
cg20696432	SLC5A10	Body	opensea	0.200278	0.00179621	0.669739
cg14412967	COBL	Body	opensea	0.200233	0.00730088	0.64607
cg25429559	CADM2	5'UTR	opensea	0.200215	0.01663	0.523506
cg24328431		IGR	opensea	0.200211	0.0144371	0.667127
cg25078225		IGR	opensea	0.20013	0.0382255	0.622808
cg16795184	NUP93	5'UTR	opensea	0.20011	0.00427085	0.671921
cg15997393	MAD1L1	Body	opensea	0.20009	0.00781866	0.468465
cg09142262		IGR	opensea	0.200054	0.001652	0.506633
cg24424424	TRPC6	Body	shore	-0.200005	0.00106296	0.30465
cg02208657		IGR	island	-0.200013	0.0102131	0.300856
cg13052638		IGR	shelf	-0.200016	0.00129309	0.247357
cg17857691	TMEM206	3'UTR	opensea	-0.20002	0.0270201	0.722162
cg23713742	SPAG4	TSS1500	shore	-0.200043	0.0125191	0.596603
cg10566662	ANKRD45	5'UTR	opensea	-0.20007	0.00331531	0.6053
cg00565348	NRN1	Body	island	-0.200085	0.00059919	0.401499
cg15718058		IGR	opensea	-0.200087	0.00341203	0.545291
cg21698295		IGR	opensea	-0.20009	0.00216457	0.361906
cg13728003		IGR	shore	-0.200102	0.00380015	0.448514
cg15347342	NR2E1	Body	island	-0.200103	0.00506015	0.304464
cg22051470	ELFN2	5'UTR	opensea	-0.200104	0.0010137	0.501568
cg13625026		IGR	opensea	-0.200112	0.0189615	0.482295
cg03634806		IGR	opensea	-0.200124	0.00199071	0.559711
cg27549186	TIMP2	Body	opensea	-0.200129	0.0185761	0.426276
cg17710779	FGFR2	5'UTR	shore	-0.200136	0.00294559	0.296108
cg01172082	KIF26A	Body	island	-0.200191	0.00178496	0.708661
cg27348620		IGR	opensea	-0.200191	0.000272679	0.534496
cg27615363		IGR	opensea	-0.200218	0.0158264	0.387408
cg20702830		IGR	opensea	-0.200231	0.000961515	0.730302
cg06117891		IGR	opensea	-0.200232	0.0327855	0.507442
cg22385463	TBX10	TSS1500	opensea	-0.200237	0.0108318	0.443333
cg01745789		IGR	island	-0.200241	0.00166409	0.327575
cg18555142		IGR	shelf	-0.200241	0.00433207	0.557744
cg06772580	TP53I13	Body	island	-0.20025	0.0167627	0.559807
cg15372625		IGR	opensea	-0.200253	0.00979275	0.801207
cg26271775		IGR	opensea	-0.20026	0.0011804	0.617158
cg01945491	MEI1	Body	opensea	-0.200278	0.000537893	0.628187
cg24366456		IGR	island	-0.200318	0.0102324	0.33714
cg12978105		IGR	island	-0.200347	0.00747914	0.583994
cg01653189		IGR	opensea	-0.200367	0.0028547	0.682177
cg15415452		IGR	island	-0.20037	0.00178504	0.483138
cg06185577		IGR	opensea	-0.200374	0.000529249	0.538001
cg07935669		IGR	shore	-0.200406	0.020407	0.49525
cg20869158	LHCGR	TSS200	island	-0.200415	0.00139023	0.293276
cg12273284	CAMK1D	Body	opensea	-0.200439	0.000667449	0.20899
cg02553326	SEZ6	Body	shelf	-0.200454	0.0156883	0.586831
cg12072028	RIN3	Body	island	-0.200466	0.0115336	0.511972
cg23537956	DEFB127	TSS1500	opensea	-0.20047	0.00139356	0.710716
cg00629513		IGR	opensea	-0.200472	0.00198268	0.643253
cg07505997		IGR	shore	-0.200475	0.00258838	0.422914
cg07810276	FAR2	5'UTR	opensea	-0.200498	0.00244608	0.336393
cg05862124		IGR	opensea	-0.2005	0.000403565	0.756587
cg13716849	SARDH	Body	shelf	-0.200509	0.00322371	0.623997
cg07098168	INA	3'UTR	opensea	-0.200516	0.00232191	0.563747
cg17857094	DPCR1	TSS1500	opensea	-0.200538	0.00232348	0.588851
cg13905718		IGR	opensea	-0.200544	0.010925	0.709235
cg00682053		IGR	shelf	-0.200573	0.0414136	0.632245
cg17681491	FGFR2	5'UTR	shore	-0.200633	0.000128237	0.494694
cg02535755	ANO6	Body	opensea	-0.200638	0.000679772	0.734399
cg00222124	PGBD1	TSS1500	shore	-0.200669	0.00163323	0.474408
cg25111926		IGR	opensea	-0.20067	0.0224909	0.614717
cg09695061		IGR	opensea	-0.200689	0.00271586	0.475972
cg21606490	NTNG1	Body	island	-0.200689	0.00258888	0.270839
cg10054707		IGR	opensea	-0.20069	0.011633	0.544672
cg11583287	ALOX5	Body	shelf	-0.200699	0.0123738	0.573217
cg13537567	CPLX2	5'UTR	opensea	-0.200705	0.00149157	0.479287
cg16132151	MINPP1	TSS1500	shore	-0.200719	0.00427608	0.567766
cg01585180	FAT1	Body	opensea	-0.200728	0.000914975	0.702937
cg07209821		IGR	opensea	-0.200733	0.00489395	0.497739
cg16478719	SFTA3	TSS200	shore	-0.200733	0.00299979	0.25789
cg14251889	KIF26B	Body	opensea	-0.200735	0.0424314	0.559948
cg09794355		IGR	opensea	-0.200736	0.00284104	0.76759
cg13495111	ALDH1L1-AS2	TSS200	island	-0.200773	0.00454151	0.35626
cg07370390		IGR	opensea	-0.200806	0.000312098	0.59063
cg04684983	CCDC173	Body	opensea	-0.20081	0.00649491	0.606495
cg10299383	RGS20	Body	shelf	-0.20082	0.000321169	0.408523
cg00375871		IGR	opensea	-0.200834	0.0293156	0.674538
cg06890870	SEMA3G	3'UTR	opensea	-0.200842	0.00267122	0.447248
cg16337482	ANO6	TSS1500	opensea	-0.200867	0.000522296	0.654191
cg26117023	LOXL3	TSS1500	island	-0.200874	0.00604641	0.270476
cg06878499		IGR	opensea	-0.200874	0.0139673	0.33582
cg06533062		IGR	shelf	-0.200876	0.00326876	0.379378
cg04351236		IGR	shelf	-0.200876	0.000220579	0.704962
cg25521180		IGR	opensea	-0.200881	0.00394599	0.53458
cg16247912		IGR	opensea	-0.200887	0.00207091	0.631967
cg17713850	PPP2R2B	Body	opensea	-0.200892	0.00454659	0.598557
cg03882634	LRTM2	Body	opensea	-0.200908	0.00491148	0.757063
cg02254709		IGR	shelf	-0.200932	0.00505967	0.585702
cg02525199		IGR	opensea	-0.200948	0.00119164	0.636775
cg13426221		IGR	opensea	-0.200952	0.00493828	0.412097
cg15288366	ANKRD55	Body	opensea	-0.200959	0.00391613	0.418746
cg24818585	C10orf54	Body	opensea	-0.200962	0.00637571	0.410858
cg05467568	CDK14	Body	opensea	-0.20097	0.000243724	0.767274
cg24341657		IGR	shelf	-0.200973	0.00827939	0.792535
cg05981211		IGR	opensea	-0.200978	0.0071488	0.460782
cg24306585	PCSK2	Body	island	-0.200978	0.00723957	0.270913
cg10856826		IGR	opensea	-0.200998	0.0147644	0.370766
cg05710479	CAMTA1	Body	shelf	-0.201001	0.0160123	0.741075
cg27638126	MEOX2	Body	opensea	-0.201005	0.015435	0.314239
cg05998486	KCNH2	Body	shore	-0.201006	0.0012899	0.525263
cg03208983	MAGOHB	TSS1500	shore	-0.201012	0.0166098	0.50909
cg11975397		IGR	opensea	-0.201017	0.0147579	0.392126
cg01805282	EYA4	5'UTR	island	-0.201029	0.0212428	0.404734
cg08768753		IGR	opensea	-0.201029	0.00814641	0.68395
cg22276264	LINC00620	Body	opensea	-0.201046	0.00746499	0.532484
cg02649940	GDA	5'UTR	shore	-0.20105	0.00145448	0.655919
cg09806262	ALOX5	Body	shore	-0.201056	0.00339137	0.245633
cg19879396	SULT4A1	Body	shelf	-0.201073	0.00414778	0.592485
cg12991594	TENM2	Body	opensea	-0.201096	0.00138416	0.701566
cg25461513	CADM1	Body	opensea	-0.201101	0.00117323	0.797542
cg24216535	PSEN1	Body	opensea	-0.201101	0.000142816	0.642456
cg17711395		IGR	opensea	-0.201133	0.000163448	0.373321
cg17936344		IGR	opensea	-0.201134	0.00933929	0.56309
cg03391173		IGR	opensea	-0.201135	0.0153484	0.551498
cg02068832	CACNA2D4	Body	shore	-0.201155	0.00221715	0.71624
cg19580159	PEBP4	Body	opensea	-0.201202	0.00113427	0.564151
cg00134577		IGR	opensea	-0.201204	0.00330795	0.647664
cg11634846		IGR	opensea	-0.201226	0.00256957	0.718643
cg24828151		IGR	island	-0.201228	0.00780437	0.414962
cg16746274		IGR	opensea	-0.201236	0.00236263	0.623659
cg15448445	CMKLR1	TSS1500	opensea	-0.201262	0.00782228	0.338928
cg04877820	IL2RA	Body	opensea	-0.201277	0.000943399	0.495094
cg10778005		IGR	opensea	-0.201277	0.00343313	0.695643
cg20999785		IGR	opensea	-0.20128	0.00294679	0.447254
cg26029667	MEGF11	Body	opensea	-0.201281	0.00266486	0.61138
cg04091914	SLC19A3	3'UTR	opensea	-0.201318	0.0010544	0.6944
cg20177650	SOX2OT	Body	shore	-0.201328	0.0134911	0.339651
cg12857638	AHNAK	Body	island	-0.201329	0.000487395	0.283661
cg03224418	SAMD10	TSS1500	shore	-0.201341	0.00101683	0.419661
cg15027610		IGR	opensea	-0.201346	0.00197361	0.678132
cg16124154		IGR	shore	-0.20135	0.00105582	0.376777
cg17750024	TNR	5'UTR	opensea	-0.201352	0.0300411	0.444382
cg21717858		IGR	opensea	-0.201356	0.000377963	0.738554
cg11451969		IGR	opensea	-0.20136	0.00660641	0.472338
cg26017531	ARGLU1	TSS1500	shore	-0.201364	0.000706139	0.497826
cg26452230		IGR	opensea	-0.201382	0.00262168	0.400119
cg07919443		IGR	island	-0.201382	0.0175127	0.390453
cg26265609	CDX1	TSS1500	shore	-0.201389	0.00081334	0.715668
cg12883279	PPT2	TSS1500	shore	-0.201391	0.0144588	0.388215
cg04368843	ADAM33	Body	shore	-0.201419	0.000914161	0.417337
cg15740326		IGR	opensea	-0.201421	0.0130268	0.355627
cg19193956		IGR	shore	-0.201421	0.00184013	0.284971
cg22836181	C8orf4	TSS1500	opensea	-0.201426	0.00230366	0.469516
cg12121047		IGR	opensea	-0.201443	0.00572261	0.53531
cg03131732	CREB3L1	Body	island	-0.20145	0.00933114	0.276712
cg20311018		IGR	opensea	-0.201465	0.000864844	0.598809
cg11295001	ABCA8	5'UTR	opensea	-0.201468	0.0212747	0.620584
cg24860775	GABRA1	5'UTR	opensea	-0.20149	0.0013427	0.221118
cg00483287	NELL1	Body	opensea	-0.201514	0.00199468	0.659761
cg12698829	GUCY1A3	3'UTR	opensea	-0.201529	0.0010381	0.774297
cg00012536		IGR	opensea	-0.201546	0.0184246	0.358668
cg16219552		IGR	opensea	-0.20155	0.000642835	0.555569
cg06212224	SP9	TSS1500	shore	-0.201557	0.00243005	0.202981
cg07822177		IGR	opensea	-0.201577	0.00273158	0.591376
cg16455791		IGR	shore	-0.201582	0.00138516	0.332106
cg18249108	ZP2	TSS200	opensea	-0.201592	0.00302196	0.591305
cg00770773	MB21D2	Body	opensea	-0.201599	0.0027081	0.515553
cg03032428	GABBR2	Body	opensea	-0.201607	0.00293542	0.300101
cg06847253	GGCT	Body	shelf	-0.201609	0.0017588	0.719583
cg10604836	PHACTR4	5'UTR	opensea	-0.201673	0.000835135	0.400423
cg10243939	DLX5	TSS1500	shore	-0.201676	0.00081158	0.209906
cg13814242		IGR	opensea	-0.201685	0.0199128	0.50541
cg22547480	TMIGD1	TSS200	opensea	-0.201699	0.00474738	0.737818
cg09142559	SLC6A19	Body	shore	-0.201716	0.00630502	0.72669
cg17075352	IGJ	TSS1500	opensea	-0.201719	0.00158488	0.409374
cg02990793		IGR	opensea	-0.20172	0.00264779	0.471398
cg24732404	PLCB1	Body	opensea	-0.201733	0.0140857	0.58725
cg03668579	CTNNA3	TSS1500	opensea	-0.201744	0.00422906	0.414152
cg03144446		IGR	shelf	-0.201746	0.00176418	0.771817
cg02294990		IGR	opensea	-0.201747	0.00905856	0.48399
cg00269406		IGR	opensea	-0.201763	0.00768796	0.706076
cg12745626	INTS10	Body	opensea	-0.201777	0.000995845	0.723565
cg13348944	SCN2B	1stExon	opensea	-0.201781	0.012181	0.565926
cg25307332		IGR	opensea	-0.201798	0.0010305	0.202402
cg25278663		IGR	opensea	-0.201854	0.00954523	0.696124
cg23439460		IGR	island	-0.201866	0.0158882	0.367648
cg14718848	ETS1	Body	shore	-0.201867	0.00689511	0.713639
cg10101521		IGR	island	-0.201889	0.00279426	0.531731
cg19281948	LIMS1	5'UTR	opensea	-0.20189	0.01453	0.413382
cg21565036	WNT9A	Body	opensea	-0.201914	0.00470824	0.23479
cg13578408	NXPH1	Body	shore	-0.201928	0.00328218	0.408123
cg24445796	CYP4F22	TSS1500	shore	-0.201953	0.0024289	0.724467
cg23556358	LAX1	TSS200	opensea	-0.201963	0.0261594	0.476639
cg05426624	NLN	Body	opensea	-0.201967	0.00196349	0.511632
cg01643997		IGR	opensea	-0.201981	0.0066097	0.781094
cg25456571		IGR	opensea	-0.202032	0.00720967	0.710786
cg08656026		IGR	opensea	-0.202038	0.000351971	0.443995
cg02150133		IGR	opensea	-0.202046	0.0267851	0.684946
cg20582655	MIR9-1	TSS200	shore	-0.202052	0.00457237	0.378012
cg21331813	FIP1L1	TSS1500	shore	-0.202069	0.00112393	0.569672
cg14417067	C9orf173	TSS1500	opensea	-0.20207	0.00241254	0.448928
cg16888658	ADCY3	TSS200	shore	-0.202076	0.002601	0.288757
cg09685073	DKFZp686K1684	Body	opensea	-0.202079	0.000460309	0.674436
cg04522310		IGR	opensea	-0.202084	0.00452317	0.323567
cg00081439		IGR	shore	-0.20212	0.000667449	0.473332
cg00112952	OR2B11	TSS1500	shore	-0.20215	0.00184013	0.428707
cg05903157		IGR	opensea	-0.202156	0.0138551	0.520762
cg26766373	ARRB1	TSS1500	shore	-0.202168	0.00237694	0.389839
cg13607544	ZNF395	5'UTR	opensea	-0.202175	0.00270811	0.544644
cg08473693		IGR	opensea	-0.202191	0.0147427	0.707673
cg16353615		IGR	island	-0.202204	0.00296358	0.607866
cg02461240	COL23A1	Body	opensea	-0.202245	0.0212785	0.659943
cg06678912		IGR	opensea	-0.20225	0.0104032	0.6849
cg14933163	CDT1	TSS1500	shore	-0.202283	0.0310394	0.479602
cg13964781	PKN1	Body	shore	-0.202335	0.00302402	0.741361
cg23441020	GPC5-AS2	Body	opensea	-0.202336	0.00126911	0.58796
cg19228230		IGR	opensea	-0.20234	0.0010481	0.534955
cg12602339	DEFB126	TSS1500	opensea	-0.202341	0.00107159	0.508792
cg15361750	GPR77	TSS1500	opensea	-0.202382	0.00952221	0.57166
cg14069601	EFCAB9	1stExon	opensea	-0.202395	0.00199344	0.583604
cg03094242		IGR	opensea	-0.202408	0.00401102	0.376475
cg02524475	HHIP	TSS1500	island	-0.202418	0.00626794	0.470592
cg27063453		IGR	opensea	-0.202446	0.0185841	0.497235
cg13121699	ZNF804A	TSS1500	shore	-0.202454	0.00633461	0.317857
cg04904531		IGR	opensea	-0.202466	0.00655188	0.594217
cg05525308		IGR	opensea	-0.202502	0.00143989	0.549709
cg05070262		IGR	opensea	-0.202503	0.00198659	0.423228
cg19905856		IGR	shore	-0.202525	0.000723345	0.205102
cg27443071		IGR	island	-0.202543	0.0183132	0.552878
cg23280568		IGR	opensea	-0.202551	0.0180349	0.563978
cg13306032		IGR	opensea	-0.202554	0.000402176	0.571716
cg02132037	BNIP1	Body	opensea	-0.20257	0.000145319	0.7169
cg10519368	PCDHA6	Body	shore	-0.202571	0.00287028	0.562284
cg23930334	SLC22A20	Body	island	-0.202582	0.0063179	0.465058
cg04108328	ESCO2	Body	shelf	-0.202615	0.000654282	0.765077
cg22304612	CPXM1	5'UTR	island	-0.202625	0.00195879	0.361148
cg06568187	MCF2L2	Body	opensea	-0.202625	0.00205135	0.792811
cg00335360	CACNA1C-AS1	Body	opensea	-0.202645	0.00597239	0.517293
cg16067536		IGR	opensea	-0.202661	0.000154388	0.478693
cg25016544		IGR	shore	-0.202686	0.00525733	0.378735
cg12938891	LMX1B	Body	opensea	-0.202699	0.00196008	0.462692
cg10460033	WNT7A	Body	shore	-0.202699	0.00154515	0.302487
cg16174869		IGR	opensea	-0.202715	0.00570627	0.419006
cg00874765		IGR	opensea	-0.202717	0.00342114	0.69505
cg01316186	BACH2	5'UTR	opensea	-0.20273	0.0145857	0.378448
cg06186202		IGR	opensea	-0.202733	0.00844401	0.355599
cg02918910	MLLT11	5'UTR	shore	-0.20275	0.00344063	0.317946
cg21061321		IGR	opensea	-0.202769	0.00416296	0.634498
cg11144753		IGR	island	-0.202773	0.0130539	0.385525
cg13976189		IGR	opensea	-0.202779	0.000358967	0.70963
cg02790379	LDLRAD2	Body	shore	-0.202798	0.00798297	0.320536
cg22282280	SLFN11	3'UTR	opensea	-0.202824	0.00528876	0.577092
cg23973046	LOC101929710	Body	opensea	-0.202828	0.00265789	0.653438
cg24432073	CDKL2	5'UTR	island	-0.202839	0.00790886	0.204111
cg03473270	TENM2	TSS1500	opensea	-0.202848	0.00157554	0.627524
cg19382584	ARID5B	Body	shelf	-0.20285	0.000674082	0.685447
cg25526673		IGR	island	-0.202853	0.0063553	0.259588
cg20453216	ENPP3	ExonBnd	opensea	-0.202857	0.00614121	0.50294
cg15302309		IGR	opensea	-0.202885	0.000736152	0.691724
cg03749037	MANBA	TSS1500	shore	-0.202889	0.0021887	0.30624
cg08029622	PCDHGA9	TSS200	shelf	-0.202973	0.0199971	0.511992
cg14210447		IGR	opensea	-0.202977	0.000295528	0.768093
cg08195247		IGR	island	-0.202978	0.00245731	0.471705
cg02687418		IGR	opensea	-0.202981	0.00456701	0.312355
cg16141056		IGR	island	-0.202987	0.00255405	0.397674
cg16388178		IGR	shore	-0.202988	0.00385366	0.435713
cg14784405	CDH13	Body	opensea	-0.203002	0.000980969	0.420004
cg02910101	SCHIP1	Body	opensea	-0.203003	0.00248902	0.649252
cg11420667	HCCA2	Body	opensea	-0.203009	0.00529208	0.501231
cg25042073	SLC10A7	Body	opensea	-0.203018	0.0175685	0.711679
cg25999986	LY9	Body	opensea	-0.203021	0.0363848	0.673199
cg19870668	GPR120	Body	shore	-0.20304	0.00406831	0.31698
cg14714519		IGR	opensea	-0.203064	0.00205817	0.584282
cg08689421		IGR	opensea	-0.203074	0.00418401	0.415909
cg12539724		IGR	opensea	-0.203078	0.00284905	0.595148
cg01179012		IGR	island	-0.203084	0.00990839	0.288571
cg24765360		IGR	shore	-0.203087	0.015132	0.430195
cg23930572		IGR	opensea	-0.203104	0.0018886	0.765298
cg09789721	SORCS2	Body	opensea	-0.203145	0.00952217	0.511197
cg14041616		IGR	opensea	-0.203157	0.00144843	0.552036
cg09039572	YIPF5	TSS1500	shore	-0.203173	0.00110171	0.448731
cg04548856	OTX2OS1	Body	island	-0.203187	0.00110742	0.409774
cg08282507	LPIN1	TSS200	opensea	-0.203201	0.00245596	0.370491
cg17345682	CIDEA	Body	island	-0.203209	0.00268453	0.412461
cg03415253	SYNE1	1stExon	island	-0.203212	9.76552e-05	0.180014
cg26251410		IGR	opensea	-0.203216	0.000944599	0.671662
cg08110272	CMKLR1	TSS1500	opensea	-0.203235	0.00279272	0.417445
cg19144974		IGR	opensea	-0.203243	0.000860858	0.675582
cg23986620		IGR	shore	-0.203253	0.00196349	0.690277
cg12821539		IGR	island	-0.203254	0.00276421	0.261677
cg12646006		IGR	shelf	-0.203265	0.00165721	0.402257
cg24500145	MAP2K6	Body	opensea	-0.203266	0.000537893	0.490628
cg03655142	JTB	TSS1500	shore	-0.203273	0.000272679	0.292294
cg10114631	C8orf37-AS1	Body	opensea	-0.203302	0.00366863	0.408042
cg02874994	PTPN13	Body	opensea	-0.203307	0.00160937	0.709486
cg15818715	PARVG	5'UTR	opensea	-0.203314	0.00258197	0.316336
cg06619346		IGR	opensea	-0.203326	0.00482951	0.546474
cg04984193	EGR3	3'UTR	shore	-0.203359	0.00138575	0.514277
cg21166844	SLC35F3	Body	opensea	-0.203366	0.0170076	0.643564
cg22370094		IGR	opensea	-0.203399	0.00710409	0.537582
cg06778410		IGR	shelf	-0.203416	0.00308758	0.591145
cg12891160	C1QL2	TSS1500	shore	-0.203417	0.00190929	0.319562
cg08820386		IGR	opensea	-0.203446	0.0149893	0.392493
cg11073097	SARS	Body	opensea	-0.203448	0.00894585	0.706269
cg06126149		IGR	opensea	-0.203463	0.00365227	0.431573
cg11475550	NPY	5'UTR	island	-0.203468	0.0473523	0.412704
cg20007321	RALGPS1	TSS1500	shore	-0.20351	0.00157116	0.44137
cg00454592		IGR	opensea	-0.203528	0.000709321	0.698703
cg10667816		IGR	opensea	-0.203576	0.0183361	0.56088
cg21713614	FRAS1	Body	opensea	-0.203588	0.00172122	0.696115
cg26035171	CPD	TSS1500	island	-0.20359	0.00367012	0.232217
cg07699454	KCNK17	Body	shelf	-0.20359	0.000396392	0.573292
cg09380536	NALCN-AS1	Body	opensea	-0.203609	0.006159	0.639484
cg24199558		IGR	opensea	-0.203636	0.0174273	0.288083
cg00512513	PALM2	Body	opensea	-0.203653	0.00441017	0.234509
cg04838382		IGR	opensea	-0.203656	0.00124846	0.551597
cg17099568		IGR	shore	-0.203656	0.01122	0.413549
cg04569837		IGR	island	-0.203657	0.00188275	0.28796
cg05414074	USP37	3'UTR	opensea	-0.203665	0.000145319	0.743507
cg11605861	C4orf22	Body	opensea	-0.203673	0.00127394	0.693333
cg14768785	GHSR	TSS1500	island	-0.203674	0.00811765	0.341334
cg10915225	ZFR2	Body	shore	-0.203675	0.00105233	0.559625
cg09847286		IGR	opensea	-0.203679	0.0103881	0.640889
cg09099627		IGR	opensea	-0.203714	0.0162742	0.606205
cg25071410	FLJ16171	Body	opensea	-0.203749	0.00459448	0.507816
cg10477624		IGR	opensea	-0.203755	0.00229567	0.657259
cg09398762		IGR	shore	-0.20376	0.00629031	0.588102
cg26808864		IGR	opensea	-0.203761	0.0415519	0.603669
cg13782363	LINC01202	Body	opensea	-0.203781	0.000572311	0.462821
cg17745693		IGR	opensea	-0.203792	0.0117205	0.527791
cg12030031	LOC285780	Body	opensea	-0.203811	0.00123033	0.386159
cg04312244	MYT1	Body	opensea	-0.203818	0.00420897	0.706849
cg18434190		IGR	shore	-0.203834	0.00450096	0.527832
cg14701682	MIR206	TSS1500	opensea	-0.203835	0.00338222	0.713753
cg26937434	ANKS4B	1stExon	opensea	-0.20386	0.0128715	0.544341
cg03619640	ZC3H12C	Body	opensea	-0.203873	0.0104251	0.685951
cg12830752	ODZ4	5'UTR	opensea	-0.203873	0.000532777	0.475052
cg16775746	LOC339674	Body	island	-0.203926	0.00172336	0.381091
cg01572696	IDUA	Body	island	-0.203929	0.00374363	0.634962
cg00200469	NDUFB6	TSS1500	shore	-0.203948	0.00218835	0.638615
cg03250947	NOTCH4	TSS1500	opensea	-0.203961	0.000961515	0.594071
cg03388984		IGR	opensea	-0.203963	0.000795753	0.597153
cg11472107	NRXN3	Body	opensea	-0.203964	0.00386935	0.445378
cg13301051	SNORD114-1	TSS1500	opensea	-0.203975	0.00122807	0.804395
cg22449863	MON1A	TSS1500	shore	-0.204	0.00256675	0.731493
cg05781649	MYO1D	Body	shelf	-0.204034	0.00482207	0.384581
cg09006683	PRDM6	Body	shore	-0.20404	0.00522409	0.30966
cg03553386	IGF2	TSS200	opensea	-0.20405	0.006549	0.453483
cg25403852		IGR	opensea	-0.204105	0.0002842	0.540406
cg05813131	SRRM4	Body	opensea	-0.204111	0.0121224	0.571568
cg02756795		IGR	opensea	-0.204112	0.00233662	0.664021
cg23791011	HTRA1	TSS1500	shore	-0.204129	0.00455026	0.5144
cg07659168		IGR	opensea	-0.204131	0.00674638	0.471913
cg26663590		IGR	shore	-0.204132	0.0102209	0.593954
cg07817505	RPL18AP3	Body	shore	-0.204148	0.00366928	0.554023
cg05651277	ASS1	Body	opensea	-0.204166	0.000643974	0.657254
cg22570405	PRKCE	Body	opensea	-0.204173	0.00559579	0.420217
cg17758880	PLCB2	Body	opensea	-0.204177	0.0133962	0.681392
cg03505458	LRTM2	5'UTR	opensea	-0.20418	0.0106138	0.511854
cg25246031	IGFL1	TSS200	opensea	-0.204197	0.00419746	0.487142
cg13550068	RASGRP2	TSS1500	island	-0.204242	0.0150162	0.398535
cg05750620	AGPS	Body	opensea	-0.204257	0.000205102	0.497688
cg21318267	PCDH12	TSS200	opensea	-0.204269	0.000782212	0.547661
cg13692344		IGR	opensea	-0.204276	0.000575867	0.577877
cg09895325	SRRM1	TSS1500	shore	-0.20428	0.000745834	0.458325
cg18369011	HIVEP2	5'UTR	opensea	-0.204293	0.000753885	0.756637
cg04430204	STK36	Body	shore	-0.204309	0.00321036	0.702747
cg22817638	BAIAP2L2	Body	island	-0.204314	0.00329287	0.553177
cg13476854		IGR	island	-0.204334	0.00360579	0.233583
cg27060477		IGR	opensea	-0.204387	0.0114769	0.692313
cg17090611	ZDHHC2	Body	shelf	-0.204407	0.000151103	0.821343
cg18290725		IGR	opensea	-0.20441	0.00659395	0.628396
cg12658634	LINC00284	Body	opensea	-0.204417	0.00106505	0.566533
cg05838358	AMIGO2	3'UTR	shelf	-0.204421	0.000852996	0.549964
cg18692195	IQCH-AS1	Body	opensea	-0.204425	0.00372213	0.457649
cg25993932	ARID5B	Body	opensea	-0.204443	0.0194798	0.322911
cg21219607	PARP15	TSS1500	opensea	-0.20445	0.00140412	0.546088
cg27438980	IGF1R	Body	shore	-0.204485	0.0021007	0.321754
cg19803952	DBNDD2	5'UTR	shore	-0.204493	0.0118971	0.361366
cg16110968	MTFR1L	5'UTR	shore	-0.20453	0.00100134	0.58728
cg07225450		IGR	opensea	-0.204547	0.00643399	0.426484
cg01848115		IGR	shore	-0.204565	0.00561327	0.366999
cg05029815	PRDM11	Body	shore	-0.204568	0.00620411	0.398222
cg12221689	VWA3B	Body	opensea	-0.204581	0.00182381	0.464129
cg22633036	FGFR2	5'UTR	shore	-0.204609	0.000725326	0.684898
cg13942691		IGR	opensea	-0.20461	0.00210872	0.645899
cg04394119	AADACL2	TSS1500	opensea	-0.204629	0.000773115	0.704829
cg02878683	FRMD6-AS2	Body	opensea	-0.204662	0.000510782	0.726706
cg23777387		IGR	opensea	-0.204675	0.00824538	0.508882
cg00808240	ENAM	Body	opensea	-0.204676	0.00412086	0.587382
cg03784628	KCNK4	5'UTR	island	-0.204678	0.00217668	0.310963
cg01701207	SF3B3	Body	opensea	-0.204683	0.0126591	0.558078
cg15980954		IGR	island	-0.204684	0.00345132	0.195418
cg16849538		IGR	opensea	-0.204686	0.018664	0.319293
cg03928546	CCDC105	5'UTR	island	-0.204697	0.00583675	0.340546
cg16793394	OTX2	TSS1500	island	-0.204698	0.00276952	0.473151
cg18174530	ALDH3B1	Body	shelf	-0.204731	0.0223038	0.550619
cg10342016		IGR	opensea	-0.204736	0.00299979	0.427003
cg17746288	ETS1	Body	opensea	-0.20474	0.00328945	0.521473
cg08305038	ROBO1	TSS200	shore	-0.204742	0.013914	0.32286
cg00253649		IGR	opensea	-0.204773	0.00140412	0.540372
cg26673436		IGR	island	-0.204776	0.0114995	0.252152
cg01142676	FXYD2	Body	opensea	-0.204778	0.000490171	0.488106
cg06218688	NAV2	Body	shore	-0.204786	0.0002842	0.205533
cg03460109	SORCS2	Body	opensea	-0.204797	0.00115159	0.552266
cg21106407		IGR	shore	-0.204809	0.00305961	0.559256
cg19830380	SDK2	Body	opensea	-0.204812	0.00778352	0.348889
cg26893314		IGR	opensea	-0.204815	0.00184468	0.650287
cg24882551		IGR	island	-0.204833	0.00968132	0.418392
cg22409707		IGR	opensea	-0.204849	0.00107465	0.732372
cg01305421	IGF1	5'UTR	opensea	-0.204851	0.00362971	0.416827
cg22000552		IGR	opensea	-0.204854	0.00491647	0.510422
cg04368926		IGR	opensea	-0.204883	0.00126911	0.41975
cg09836914		IGR	opensea	-0.204885	0.00154276	0.604245
cg06236119	PTH2	TSS1500	shore	-0.204897	0.000355407	0.275919
cg00758915	PCDHGA4	Body	shore	-0.204908	0.00107778	0.48134
cg15578535		IGR	opensea	-0.204923	0.00279233	0.697106
cg19535999	ZNF423	Body	opensea	-0.204924	0.0239743	0.457393
cg07419795		IGR	opensea	-0.204925	0.00200331	0.414985
cg12496806	MIR181A1HG	Body	opensea	-0.204928	0.00882916	0.659487
cg01397117	SLC22A23	5'UTR	opensea	-0.204933	0.000374598	0.708415
cg26896137	PCDHA3	TSS1500	shore	-0.204938	0.00331834	0.634653
cg27098906	TNIP3	Body	opensea	-0.205008	0.000580935	0.539483
cg07301793	LINC01330	Body	opensea	-0.205017	0.00247595	0.395167
cg16338291		IGR	opensea	-0.205025	0.00229444	0.599275
cg20606682		IGR	opensea	-0.205041	0.00346474	0.578346
cg18177979	PROM1	5'UTR	island	-0.205044	0.0014472	0.223908
cg18342368		IGR	opensea	-0.205046	0.0191236	0.378272
cg10119257	KIAA1632	TSS1500	shore	-0.205054	0.00158658	0.719906
cg09610332		IGR	opensea	-0.20507	0.00652318	0.548711
cg15601050		IGR	opensea	-0.205089	0.0126701	0.331609
cg19328640		IGR	shelf	-0.205089	0.00384949	0.66084
cg23006906	TBC1D19	TSS1500	shore	-0.205098	0.000730018	0.339644
cg13346940		IGR	opensea	-0.205099	0.00130779	0.585578
cg09333584		IGR	opensea	-0.205101	0.00184013	0.596836
cg21214753	TP63	TSS1500	opensea	-0.20513	0.000655378	0.727734
cg07570280		IGR	shelf	-0.205137	0.000547382	0.641955
cg02101131	MGAT5B	Body	shelf	-0.20514	0.0113895	0.657158
cg21004633	UMODL1	TSS1500	opensea	-0.205143	0.00456308	0.737963
cg11273947	LBXCOR1	Body	island	-0.205158	0.00683253	0.274496
cg14107019		IGR	shore	-0.205159	0.0019213	0.311985
cg18640030	CRH	TSS200	shore	-0.205161	0.00140465	0.742383
cg03476851		IGR	opensea	-0.205166	0.0216608	0.483125
cg17020421		IGR	opensea	-0.205213	0.0347787	0.539815
cg20840115		IGR	opensea	-0.205248	0.000795753	0.705037
cg27627209	CPA2	Body	opensea	-0.205254	0.0256302	0.30971
cg00470505		IGR	island	-0.205267	0.00700971	0.33261
cg22250168	KNCN	Body	opensea	-0.205293	0.0164645	0.481334
cg20155846		IGR	opensea	-0.205294	0.00302133	0.824938
cg13563284		IGR	island	-0.205295	0.00431062	0.319542
cg24105068		IGR	shelf	-0.205301	0.00305298	0.664972
cg11323441	TNIP3	Body	opensea	-0.205303	0.00101586	0.442737
cg16375290		IGR	island	-0.205321	0.00386478	0.359793
cg04530301	SDR39U1	Body	shore	-0.205323	0.000344533	0.689016
cg01664151	FSTL4	5'UTR	shore	-0.20533	0.00382803	0.598231
cg11311352		IGR	shelf	-0.205335	0.00353887	0.395654
cg00825967	CBFA2T3	5'UTR	shelf	-0.205348	0.0134832	0.639628
cg01730433		IGR	opensea	-0.205354	0.0021589	0.341554
cg08260569		IGR	opensea	-0.205368	0.00681399	0.403416
cg07287167	ROBO1	5'UTR	shore	-0.205385	0.00142251	0.197019
cg17285922	RAB38	1stExon	island	-0.205402	0.00201914	0.185646
cg24529736	CLDN10	Body	shore	-0.205403	0.00142753	0.251225
cg10391860	PCDHGA8	Body	shore	-0.205435	0.00583114	0.440513
cg01225950	GC	Body	opensea	-0.205437	0.00305819	0.480289
cg20416001	LOC101448202	Body	opensea	-0.205454	0.0110727	0.428546
cg08533745	PTHLH	TSS1500	shore	-0.205459	0.00156555	0.349016
cg06300254	CHAT	Body	shore	-0.205473	0.00175085	0.47645
cg14578879	SIM1	Body	shore	-0.205473	0.00806709	0.626863
cg15547413		IGR	opensea	-0.205478	0.00187796	0.440866
cg11514575	LCE6A	TSS1500	opensea	-0.20548	0.00678847	0.562801
cg23885367		IGR	opensea	-0.205481	0.00422466	0.432291
cg17479598	MIR1273E	Body	opensea	-0.205514	0.00544381	0.659
cg06762067		IGR	opensea	-0.205545	0.00308378	0.383123
cg07721972	SLC8A1-AS1	Body	opensea	-0.205562	0.000927979	0.707239
cg20939320	NCRNA00119	Body	opensea	-0.205596	0.00211392	0.659553
cg16530382	FBXO47	TSS200	opensea	-0.205599	0.0243048	0.336057
cg09069730		IGR	opensea	-0.205609	0.0183259	0.699823
cg05971072		IGR	shelf	-0.20563	0.00444551	0.465916
cg12277278		IGR	island	-0.205639	0.00194859	0.283052
cg01227964		IGR	opensea	-0.205659	0.000535393	0.711944
cg00935328	FAM198B	Body	opensea	-0.205672	0.00316532	0.213772
cg16797478	CPAMD8	Body	opensea	-0.205684	0.00134787	0.635646
cg13151103	ZNF248	TSS1500	shore	-0.205702	0.00377137	0.496123
cg02531570		IGR	opensea	-0.205723	0.0140302	0.501658
cg13762954	SIGLEC5	Body	opensea	-0.205728	0.00388477	0.648371
cg00108181		IGR	opensea	-0.205768	0.00184267	0.662213
cg26024085		IGR	shore	-0.205773	0.00695853	0.324948
cg19656415		IGR	opensea	-0.205784	0.00779465	0.461399
cg24573822	LEMD1	Body	opensea	-0.205796	0.000965277	0.504508
cg00543460	TPM1	Body	shore	-0.205808	0.0226569	0.506677
cg16701266	RNASE9	Body	opensea	-0.205815	0.0130823	0.535977
cg17355820	RGS6	5'UTR	opensea	-0.205817	0.0193583	0.496827
cg23490704		IGR	opensea	-0.205823	0.000348774	0.298494
cg24801123	ADCY1	Body	island	-0.205824	0.0200002	0.356802
cg03321804	KRTAP10-4	1stExon	opensea	-0.205885	0.000927979	0.372135
cg25377682		IGR	opensea	-0.205886	0.00744893	0.525397
cg01720199		IGR	opensea	-0.205894	0.00137756	0.57334
cg14273027	KLHL1	TSS200	shore	-0.205951	0.00484867	0.6266
cg25339073	MPPED2	5'UTR	island	-0.205967	0.00121248	0.340838
cg01859445		IGR	opensea	-0.205975	0.000794748	0.435018
cg12509887	NFIX	Body	island	-0.205983	0.00358641	0.30031
cg09072216	SPG20	5'UTR	shore	-0.20602	0.0118317	0.324197
cg07924363	MGC16121	TSS200	shore	-0.206057	0.00517959	0.495899
cg09103617	CACNA1C-IT3	TSS1500	opensea	-0.206084	0.0100815	0.666143
cg16264108		IGR	opensea	-0.20611	0.00287063	0.421641
cg10696311		IGR	opensea	-0.206112	0.00048889	0.800888
cg20899266	SETD5	Body	opensea	-0.206123	0.000965231	0.706257
cg10598683	CAMK1D	Body	opensea	-0.206127	0.00224963	0.613547
cg21638625	FSD1	TSS1500	shore	-0.206193	0.00312212	0.429964
cg24256225		IGR	opensea	-0.206202	0.00567753	0.393379
cg15640140	RPL18AP3	Body	shore	-0.206249	0.000996888	0.487345
cg27353721		IGR	opensea	-0.206257	0.000142816	0.729248
cg02478603	CD1B	TSS200	opensea	-0.206264	0.0115843	0.606776
cg23126203		IGR	opensea	-0.206268	0.00168348	0.659039
cg16977544	CORO1C	Body	opensea	-0.2063	0.000216352	0.507306
cg02186748	COL1A1	TSS1500	shore	-0.206331	0.00161818	0.51644
cg09514197	HTT	Body	opensea	-0.206376	0.00518039	0.489881
cg13498289	BMP6	Body	island	-0.206393	0.00303919	0.276779
cg13366738	LCE6A	5'UTR	opensea	-0.206413	0.00659403	0.588177
cg22173170		IGR	opensea	-0.206421	0.0275727	0.495057
cg05582724		IGR	shore	-0.206448	0.000663475	0.534516
cg14076594	RUNX1T1	Body	opensea	-0.206463	0.0146933	0.464268
cg24921140	SSR3	3'UTR	opensea	-0.206471	0.0478592	0.519669
cg06592027	EGFLAM	Body	opensea	-0.206474	0.00118849	0.468163
cg12747410	MS4A15	TSS1500	opensea	-0.206499	0.00343862	0.663113
cg00561755	MRPL48	TSS1500	shore	-0.206508	0.00284655	0.410404
cg27654717	ANTXR1	Body	shore	-0.206522	0.00195363	0.411863
cg01490904	CCDC181	1stExon	opensea	-0.206522	0.0115381	0.489165
cg20543681	SCRT2	3'UTR	island	-0.20654	0.00197098	0.589849
cg22764436	CCDC140	Body	island	-0.206545	0.0110331	0.248542
cg03396151	MEIS2	Body	shore	-0.206549	0.00804501	0.449527
cg00145955	QPRT	Body	shelf	-0.206568	0.0346095	0.485695
cg19928195	KALRN	TSS1500	opensea	-0.206583	0.00392878	0.578829
cg04663158		IGR	shore	-0.206598	0.002132	0.36793
cg10894164	CD86	Body	opensea	-0.206618	0.000548651	0.696684
cg15880760	CHAD	TSS200	island	-0.206621	0.00418012	0.388994
cg08091192	ZIC4	Body	shore	-0.206628	0.00424521	0.38164
cg18852667		IGR	shelf	-0.206649	0.00928389	0.640123
cg23367392	GLI3	5'UTR	shore	-0.20666	0.00764188	0.590344
cg21809579		IGR	opensea	-0.20667	0.0089554	0.675122
cg00196827	ONECUT2	Body	island	-0.206721	0.00312182	0.23823
cg07042301		IGR	opensea	-0.206726	0.0151154	0.37033
cg27461213	DOK7	Body	shelf	-0.206735	0.003891	0.731727
cg18061475	ATXN10	TSS1500	shore	-0.20674	0.00308724	0.507094
cg09215260		IGR	opensea	-0.206769	0.0431707	0.607864
cg06176777	KCNJ6	Body	opensea	-0.206783	0.00430003	0.36537
cg01200834	CEP290	Body	opensea	-0.206796	0.000116872	0.711329
cg14909595		IGR	opensea	-0.2068	0.00128271	0.244337
cg00203736		IGR	opensea	-0.206809	0.00243344	0.644107
cg12847050	SERPINB11	TSS1500	opensea	-0.206901	0.00224963	0.659747
cg01948566		IGR	opensea	-0.206919	0.00103551	0.608065
cg06220449	PAX7	Body	island	-0.206939	0.00856411	0.57602
cg15167537	STIM1	Body	opensea	-0.206976	0.00178286	0.53518
cg04830221	VWC2L-IT1	TSS1500	opensea	-0.206982	0.00117785	0.361668
cg06273882	TMEM63C	TSS1500	shore	-0.206988	0.00172672	0.382285
cg25169957	TGFA	Body	opensea	-0.207036	0.000302332	0.583428
cg22216242		IGR	opensea	-0.207057	0.00133852	0.688878
cg20327862	C8orf47	TSS1500	shore	-0.20706	0.00242927	0.384756
cg19895521	LOC148709	Body	shore	-0.20707	0.00121086	0.577645
cg01962146	IDUA	Body	island	-0.207102	0.00139707	0.423384
cg02393699	PRKCZ	Body	opensea	-0.207105	0.0177263	0.541534
cg02739437	SPOCK3	TSS1500	shore	-0.20711	0.000776381	0.521844
cg05199232		IGR	opensea	-0.207112	0.0181619	0.49543
cg03251655	SLFN12	1stExon	opensea	-0.207136	0.0103832	0.273358
cg01102136	CLDN25	TSS1500	opensea	-0.207141	0.0116712	0.646444
cg01225400	SORCS2	Body	opensea	-0.207149	0.00119601	0.673334
cg00316800		IGR	opensea	-0.207172	0.00105952	0.437851
cg12263426	LMOD1	TSS200	opensea	-0.207238	0.00536966	0.307305
cg16650901		IGR	island	-0.207264	0.0022108	0.424257
cg06021088	BIN1	Body	opensea	-0.207272	0.00520512	0.304438
cg03203407	IGSF21	Body	opensea	-0.207276	0.0462529	0.512514
cg00166275	C18orf1	5'UTR	shore	-0.207296	0.000989615	0.771695
cg10772304		IGR	opensea	-0.207301	0.00353887	0.44049
cg18802615	MYBPHL	ExonBnd	opensea	-0.207333	0.00111207	0.646631
cg07520269	DLG2	1stExon	opensea	-0.207344	0.00489027	0.48132
cg12922129	RSPO2	TSS1500	shore	-0.207363	0.00490424	0.53232
cg05538077		IGR	shore	-0.207369	0.00846686	0.429584
cg26792762	TMEM178B	Body	opensea	-0.2074	0.00837022	0.578668
cg04207218	ERG	Body	opensea	-0.207419	0.00292326	0.347474
cg20099005	CSDC2	TSS200	opensea	-0.207426	0.00104129	0.316825
cg20577307		IGR	opensea	-0.207476	0.000237865	0.552834
cg26098523	PROZ	Body	opensea	-0.207482	0.00751486	0.711247
cg00801877	UEVLD	TSS1500	opensea	-0.20754	0.000941517	0.69647
cg23712683		IGR	opensea	-0.207556	0.0054382	0.468643
cg14430742	CEACAM7	TSS1500	opensea	-0.207559	0.00176191	0.658713
cg23624621		IGR	shelf	-0.20756	0.00124323	0.596118
cg01677246		IGR	opensea	-0.207574	0.00462961	0.504363
cg08011436		IGR	opensea	-0.207582	0.00102479	0.434485
cg04774597	RPLP1	TSS1500	shore	-0.207595	0.0194928	0.421619
cg01379272	SORCS2	Body	opensea	-0.207668	0.00393624	0.538468
cg13384284		IGR	shelf	-0.207675	0.00509077	0.743982
cg18270378		IGR	opensea	-0.207689	0.00367598	0.603387
cg03305900	SHANK2	Body	opensea	-0.207714	0.00252467	0.743261
cg05732979	OTX2OS1	Body	island	-0.207733	0.002022	0.323007
cg05665882		IGR	opensea	-0.207748	0.00534652	0.685762
cg24127719		IGR	island	-0.207759	0.000482028	0.45351
cg23795153	HTN3	TSS200	opensea	-0.207783	0.0131836	0.752264
cg07251477	TNR	Body	opensea	-0.207795	0.00137997	0.342153
cg13650099		IGR	opensea	-0.207805	0.00782173	0.393184
cg00036664		IGR	shore	-0.207812	0.00187337	0.215609
cg05697394	MSRB3	5'UTR	opensea	-0.207825	0.000572311	0.739109
cg08563818		IGR	opensea	-0.207826	0.0290092	0.699653
cg17127412	MAGI1	Body	opensea	-0.207827	0.00831268	0.661075
cg03969996	PNMAL2	1stExon	island	-0.207841	0.000488795	0.523417
cg14725952	PTPRS	5'UTR	island	-0.207864	0.0106829	0.372399
cg12115055		IGR	opensea	-0.207896	0.00218274	0.574349
cg15009750		IGR	opensea	-0.207897	0.0150685	0.704978
cg01352230		IGR	opensea	-0.207897	0.00129812	0.592628
cg25703407		IGR	opensea	-0.207897	0.0224021	0.263002
cg21022868	SLAMF9	Body	opensea	-0.207924	0.00200334	0.491018
cg15814504		IGR	island	-0.207958	0.00398072	0.394235
cg15234492	KDM2B	TSS200	shore	-0.207962	0.0350235	0.422943
cg21607030	EYA4	5'UTR	island	-0.20799	0.00818346	0.32963
cg06748411	PHLPP2	TSS200	shore	-0.207993	0.00470249	0.531415
cg12620743	LOC645323	TSS200	shore	-0.207995	0.00323783	0.266762
cg12088543		IGR	opensea	-0.208013	0.0233826	0.438482
cg00461164	SH3RF3	Body	opensea	-0.208017	0.0015313	0.758987
cg27006686		IGR	opensea	-0.208021	0.0195073	0.500419
cg06921573	DMRTA2	1stExon	island	-0.208023	0.00436588	0.28825
cg09889477	FLJ45079	TSS1500	shelf	-0.208031	0.0122183	0.610041
cg14294758	LSAMP	Body	opensea	-0.208039	0.00161487	0.321969
cg12800030		IGR	shore	-0.208042	0.00688115	0.342443
cg26745178	TSPAN12	Body	opensea	-0.208048	0.00310721	0.481936
cg11194432		IGR	opensea	-0.208066	0.00329689	0.77889
cg17821375	DBX1	TSS1500	island	-0.20807	0.00183268	0.349434
cg09374293	PRMT2	Body	island	-0.208082	0.00513554	0.514241
cg19463349		IGR	opensea	-0.208094	0.00589089	0.619658
cg03466939	LINC00607	Body	opensea	-0.208097	0.00152721	0.719773
cg10345745		IGR	opensea	-0.208106	0.0357642	0.466691
cg13966547	PLCH2	TSS1500	shelf	-0.208108	0.00204803	0.479263
cg13386888	TNFRSF9	Body	shelf	-0.208113	0.00121058	0.516315
cg05900547	NR3C1	Body	opensea	-0.208139	0.00139604	0.452236
cg24461557	LINC01512	Body	opensea	-0.208145	0.00356171	0.346105
cg05111885	MDM2	Body	opensea	-0.208158	0.000715283	0.506352
cg24598495		IGR	opensea	-0.208162	0.00125108	0.555738
cg24033491		IGR	island	-0.208165	0.00140175	0.73507
cg08131468	NOS1AP	Body	opensea	-0.208192	0.00287875	0.521941
cg27315077		IGR	shelf	-0.208234	0.0050848	0.486663
cg22658283		IGR	shore	-0.20826	0.00512455	0.350548
cg09338588		IGR	opensea	-0.208279	0.00455504	0.722822
cg08525461		IGR	opensea	-0.20829	0.000629006	0.736016
cg12718884		IGR	opensea	-0.208296	0.000564005	0.786931
cg10066586		IGR	opensea	-0.208315	0.00118393	0.374212
cg14184077	GRXCR1	1stExon	opensea	-0.208319	0.010916	0.53093
cg24348240	UBXN11	Body	opensea	-0.208325	0.000837059	0.321491
cg11959694	CNGA3	TSS200	shore	-0.208329	0.014868	0.482835
cg06133769	LINC01121	Body	opensea	-0.208332	0.00050787	0.497473
cg05171073		IGR	opensea	-0.208353	0.00620976	0.549863
cg07333573	C1orf95	3'UTR	opensea	-0.208364	0.00131245	0.651423
cg09573413	IGFBP4	Body	shelf	-0.208365	0.0229487	0.598724
cg05411486	CTIF	Body	opensea	-0.20837	0.00725119	0.458429
cg10252559	TPST1	Body	opensea	-0.208373	0.00391613	0.387766
cg07566700	SLC35F3	Body	shore	-0.208384	0.0114538	0.678815
cg18147479	STK39	TSS1500	shore	-0.208385	0.000532071	0.495572
cg17813225		IGR	opensea	-0.208396	0.00588417	0.626962
cg17037029		IGR	opensea	-0.208414	0.000272679	0.726785
cg13993183		IGR	shore	-0.208415	0.0273794	0.583307
cg22318901		IGR	opensea	-0.208417	0.00155367	0.379213
cg19200619		IGR	shelf	-0.20843	0.00124448	0.754609
cg22047004	NXN	Body	opensea	-0.208455	0.0131261	0.63058
cg16425671	PRKCA	Body	opensea	-0.208476	0.0106056	0.646956
cg02253552	ZNF248	TSS1500	shore	-0.208487	0.000192115	0.724181
cg05767990		IGR	opensea	-0.208501	0.00129812	0.711772
cg26618441	PCDHA6	Body	shore	-0.208502	0.00864473	0.547893
cg07126690		IGR	shore	-0.208527	0.00968242	0.484729
cg18893596		IGR	shelf	-0.208538	0.000286323	0.543592
cg27418399	WDFY3	Body	opensea	-0.20855	0.000824621	0.459212
cg23586322	COL14A1	5'UTR	shore	-0.208555	0.00721091	0.361175
cg20661154		IGR	opensea	-0.208574	0.00707213	0.708896
cg22154446	FAM189A1	Body	opensea	-0.208574	0.00632961	0.550844
cg25514273	KLHL1	1stExon	island	-0.208611	0.00944348	0.454801
cg10445315		IGR	island	-0.208613	0.00337888	0.490242
cg01393536		IGR	opensea	-0.208614	0.00181565	0.533882
cg16724922	CNN1	5'UTR	opensea	-0.208619	0.00681151	0.50747
cg09275691	NUP107	TSS1500	shore	-0.208631	0.00103937	0.378141
cg15276629	ONECUT2	Body	opensea	-0.208711	0.00173596	0.186861
cg02090731	PCDHA12	TSS1500	shore	-0.20874	0.00915586	0.543586
cg23489038	CUX2	Body	opensea	-0.208775	0.000589214	0.318623
cg19570321	HRASLS5	Body	shore	-0.208776	0.00331522	0.648991
cg13917204	CTNNA3	Body	opensea	-0.208786	0.00933114	0.509582
cg01620739	DPP6	Body	island	-0.208792	0.00874247	0.412555
cg01009216	EEPD1	Body	opensea	-0.208795	0.000502442	0.694432
cg05106785	IL1RAP	Body	opensea	-0.20881	0.00256199	0.568631
cg20544552		IGR	opensea	-0.208823	0.0019969	0.240332
cg14315444		IGR	island	-0.208833	0.0127289	0.47838
cg22571664	NPR3	Body	island	-0.208842	0.00860132	0.343001
cg11632675	PLCXD2	TSS1500	shore	-0.208849	0.00117519	0.564623
cg07473138		IGR	shelf	-0.208859	0.00233371	0.696891
cg16328007	RIMS3	5'UTR	island	-0.208863	0.0140118	0.605203
cg22282194		IGR	opensea	-0.208863	0.00127001	0.495003
cg21368820		IGR	shore	-0.208894	0.00281814	0.324617
cg12322073		IGR	opensea	-0.208895	0.0212725	0.47942
cg21768342		IGR	opensea	-0.208902	0.00211739	0.59887
cg17002326		IGR	shelf	-0.208906	0.0015042	0.608225
cg01050197	MDH1	5'UTR	opensea	-0.20891	0.00163956	0.786939
cg00960906		IGR	opensea	-0.208937	0.000882887	0.576179
cg04813899	DIP2C	Body	shelf	-0.208953	0.0368579	0.532999
cg04413090	SBK1	TSS1500	shore	-0.208987	0.0232573	0.560685
cg10605064		IGR	shore	-0.208989	0.000609643	0.420169
cg19746031		IGR	shore	-0.208999	0.0025103	0.394912
cg14567804		IGR	opensea	-0.209005	0.00587324	0.598191
cg06826636		IGR	opensea	-0.209005	0.00152893	0.749075
cg14865309	ING2	Body	shore	-0.209045	0.0044631	0.795613
cg08882470	CACNA1C	Body	opensea	-0.209046	0.0193778	0.685946
cg04553688		IGR	opensea	-0.209064	0.0023091	0.34492
cg20445402	IRS2	Body	shelf	-0.20907	0.00303658	0.756311
cg02893499	LHPP	TSS1500	shore	-0.209078	0.00462885	0.677652
cg25489866	FAM81A	TSS1500	shore	-0.209096	0.0042194	0.301515
cg17974460	MPP4	Body	shelf	-0.209098	0.000888312	0.719781
cg07553518		IGR	opensea	-0.209109	0.00423199	0.720677
cg14847662	EPB41L2	5'UTR	opensea	-0.209114	0.00156504	0.734096
cg16793019		IGR	shelf	-0.209118	0.0169234	0.669884
cg01552551	ELMO1	TSS1500	shore	-0.20913	0.000151103	0.788207
cg11459816	LOC100507065	Body	opensea	-0.209151	0.00437949	0.544652
cg27654744	PARP15	Body	opensea	-0.209171	0.00109028	0.487874
cg18547383	TNFSF4	Body	opensea	-0.209184	0.00716065	0.663744
cg05023063		IGR	opensea	-0.209201	0.00198783	0.636909
cg17276289	CLDN16	TSS1500	opensea	-0.209203	0.0232976	0.654679
cg16399848		IGR	opensea	-0.20921	0.00969471	0.406244
cg15795186		IGR	opensea	-0.209223	0.000709545	0.6565
cg13538299	PTPRN2	Body	opensea	-0.209228	0.0195285	0.584507
cg21308245	PRICKLE1	TSS1500	shore	-0.209237	0.00900543	0.428307
cg14065576	GSTM2	TSS200	island	-0.209253	0.0110502	0.339656
cg17821405		IGR	opensea	-0.209271	0.0217305	0.641304
cg21540588	SORCS2	Body	opensea	-0.209302	0.0125169	0.604569
cg23543824	UGT2B4	Body	opensea	-0.209307	9.55305e-05	0.668537
cg01044002		IGR	opensea	-0.209318	0.00629925	0.507295
cg23716636		IGR	opensea	-0.209335	0.00290011	0.570944
cg09530810		IGR	shore	-0.209342	0.00260142	0.522335
cg21170629	CHAD	TSS200	island	-0.209372	0.0101479	0.325043
cg15505287	PAX7	Body	shore	-0.209374	0.00780827	0.241319
cg26649674	SLC19A3	3'UTR	opensea	-0.209419	0.00268182	0.706555
cg25318962	PDZK1	TSS1500	opensea	-0.209433	0.0322134	0.473525
cg07262266	SARAF	TSS1500	shore	-0.209435	0.00119601	0.63561
cg03282693	PCDHB5	TSS200	shore	-0.20947	0.00169193	0.281865
cg01165402		IGR	island	-0.209501	0.0283874	0.371607
cg24322139	SAP18	3'UTR	opensea	-0.209519	0.000495358	0.792364
cg02325544		IGR	opensea	-0.209522	0.000474333	0.802066
cg08546406		IGR	shelf	-0.209567	0.00102479	0.793773
cg08798307		IGR	opensea	-0.209578	0.0200766	0.596758
cg21968515		IGR	island	-0.209591	0.00184711	0.535271
cg06668065	FLJ42709	Body	shore	-0.209603	0.000475979	0.614379
cg25445273	EML2	TSS200	shelf	-0.209606	0.00149469	0.286052
cg18918349	NR2E1	TSS200	island	-0.209612	0.00286468	0.236823
cg21216130	DEFB128	TSS1500	opensea	-0.209626	0.00770582	0.61573
cg23800808		IGR	opensea	-0.20963	0.00345501	0.495049
cg26229402	RIN3	Body	opensea	-0.209654	0.000773805	0.653622
cg10524582		IGR	opensea	-0.209676	0.000572311	0.579526
cg20682639	PDZD2	5'UTR	opensea	-0.209682	0.00645264	0.390266
cg01922437		IGR	shore	-0.209709	0.0118496	0.525229
cg10119001	SPRR2C	TSS1500	opensea	-0.209725	0.0118522	0.696373
cg00584174	HRASLS5	Body	shore	-0.209727	0.00444241	0.677649
cg05332446	SSH2	Body	opensea	-0.209734	0.000340002	0.805505
cg14924131		IGR	opensea	-0.209737	0.000443856	0.596306
cg06910694		IGR	opensea	-0.209747	0.0030509	0.627726
cg12721453		IGR	opensea	-0.20976	0.000647183	0.591583
cg16097949		IGR	opensea	-0.209784	0.00287711	0.560602
cg19263124	FAM189A1	Body	opensea	-0.209824	0.0108627	0.664785
cg09894188	SORCS2	Body	opensea	-0.209836	0.0027313	0.651865
cg00699556		IGR	opensea	-0.209849	0.00941017	0.554916
cg09677560		IGR	shelf	-0.209858	0.00289315	0.414157
cg22797479	MIR650	TSS1500	opensea	-0.209861	0.00298003	0.616483
cg20372230		IGR	island	-0.209884	0.007558	0.346541
cg21777188	PCDHB17	Body	shore	-0.209906	0.00726457	0.463467
cg17339440	RAB11FIP1	Body	opensea	-0.209918	0.00548193	0.544301
cg18711734		IGR	shelf	-0.209923	0.000548651	0.68927
cg12608727		IGR	opensea	-0.209932	0.00110487	0.487261
cg01085837		IGR	island	-0.209938	0.0106016	0.314506
cg08855551	CSN1S2B	TSS1500	opensea	-0.209946	0.00113002	0.450033
cg13990107	CA12	Body	opensea	-0.209973	0.00628539	0.522202
cg00995116		IGR	opensea	-0.209977	0.00362356	0.533185
cg22506695	CTNNA2	Body	opensea	-0.209981	0.00240234	0.330602
cg27204671		IGR	shore	-0.210002	0.00206336	0.468087
cg27459630	SSH2	Body	opensea	-0.210004	0.0248605	0.409093
cg14032293		IGR	opensea	-0.21003	0.0290876	0.620024
cg07135401		IGR	opensea	-0.210039	0.00796136	0.476565
cg26593597	WDR25	Body	opensea	-0.210049	0.001085	0.664697
cg14495359		IGR	shelf	-0.210063	0.00104712	0.427709
cg01190626		IGR	opensea	-0.210071	0.00932433	0.335259
cg27621129		IGR	island	-0.210083	0.00344869	0.501668
cg02861380	LHX8	Body	island	-0.210084	0.00139604	0.310654
cg25818295	C7orf72	Body	opensea	-0.210108	0.00116146	0.484549
cg11957501	F13B	TSS1500	opensea	-0.210157	0.00140556	0.725522
cg02968537		IGR	opensea	-0.210163	0.000973384	0.763094
cg18122443		IGR	opensea	-0.210164	0.0038867	0.737177
cg18519445	LPCAT2	Body	opensea	-0.21018	0.000893477	0.595412
cg19046826	CHAD	TSS200	island	-0.210182	0.00921432	0.349012
cg02401556		IGR	shore	-0.210187	0.00955134	0.354536
cg03339592	TENM2	Body	opensea	-0.210224	0.00591479	0.532535
cg11661281	OR6Q1	1stExon	opensea	-0.210274	0.00607225	0.458658
cg14726488	OLIG3	TSS200	shore	-0.2103	0.00142014	0.303519
cg19318364		IGR	opensea	-0.210327	0.00299678	0.585719
cg09544144		IGR	opensea	-0.210438	0.000447645	0.614544
cg24251283		IGR	opensea	-0.210447	0.00199071	0.35773
cg26191029	NXPH1	Body	opensea	-0.210486	0.000708862	0.495226
cg08552094	FYTTD1	ExonBnd	opensea	-0.210517	0.00245771	0.467242
cg13734661	GSTM2	TSS200	shore	-0.210542	0.0086539	0.405641
cg02992435	ISY1	ExonBnd	opensea	-0.210542	0.000730018	0.792445
cg14428310	RAB38	TSS200	shore	-0.210598	0.00471563	0.242556
cg00804525	TMCO7	Body	opensea	-0.210602	0.00274472	0.545976
cg18379676		IGR	shelf	-0.210612	0.00113665	0.742553
cg24958687	PCDHB5	1stExon	shore	-0.210617	0.00292213	0.501537
cg04188238	MTNR1A	TSS1500	shore	-0.210666	0.00040771	0.732123
cg08802844	FGD5	Body	opensea	-0.210686	0.00134194	0.576241
cg25499131		IGR	opensea	-0.210694	0.00129812	0.417038
cg01439383	AMZ1	5'UTR	shore	-0.210716	0.00496432	0.294693
cg27263505		IGR	opensea	-0.210719	0.00474882	0.366513
cg00851912		IGR	opensea	-0.210796	0.0213953	0.711753
cg07492055	PIGN	Body	opensea	-0.2108	0.00149326	0.613385
cg26014634		IGR	island	-0.210801	0.00141564	0.236912
cg27352639	PCDHA7	Body	shore	-0.210809	0.00271397	0.292725
cg01193769	ONECUT2	Body	island	-0.210813	0.00140441	0.238015
cg10432947	NAT8L	Body	island	-0.210836	0.00970494	0.609051
cg06775819		IGR	opensea	-0.210855	0.000925311	0.676598
cg11663732	SARS2	TSS1500	shore	-0.210862	0.000795753	0.408582
cg17709647	WNT7A	Body	shore	-0.210895	0.00303359	0.565619
cg02492506		IGR	shelf	-0.210923	0.00192807	0.726614
cg22761819	CACNA1C	Body	opensea	-0.210923	0.0165218	0.666676
cg25984584		IGR	opensea	-0.210939	0.00565863	0.439148
cg08551297	SENP6	Body	opensea	-0.210939	0.000552996	0.849947
cg06854311	CHRND	TSS200	shore	-0.210966	0.000254953	0.307272
cg06902244	BBS2	Body	opensea	-0.211	0.000382528	0.492441
cg03997039	QPRT	Body	shelf	-0.211004	0.00230596	0.752863
cg09231673	DEPDC7	Body	opensea	-0.211027	0.00319806	0.774256
cg24360042		IGR	opensea	-0.211048	0.00628111	0.603774
cg05655837	T	TSS200	island	-0.211073	0.0123749	0.254388
cg15857764	TAL1	TSS200	island	-0.211081	0.0383328	0.416371
cg19582222		IGR	opensea	-0.211133	0.00184711	0.557753
cg15864134	CD3E	Body	opensea	-0.211149	0.0008491	0.375298
cg04681369	MUC3A	5'UTR	opensea	-0.211166	0.000576045	0.439377
cg06752698		IGR	opensea	-0.211169	0.0169858	0.52542
cg01152302	ADAMTSL3	5'UTR	island	-0.211186	0.00285627	0.226236
cg01929340	GAS7	Body	opensea	-0.211264	0.0186596	0.681158
cg09493619	TAF7L	TSS1500	shore	-0.211267	0.000875195	0.453731
cg15681577		IGR	opensea	-0.211302	0.000646587	0.248995
cg12866180	RPLP0P2	ExonBnd	opensea	-0.211306	0.00163146	0.391027
cg26048117		IGR	shelf	-0.211316	0.00316851	0.695875
cg24565274	LOC100126784	TSS200	shore	-0.211328	0.0146055	0.333076
cg08551050	LOC283177	Body	opensea	-0.211331	0.0141356	0.568114
cg22513480		IGR	opensea	-0.211332	0.00260511	0.645647
cg20332404		IGR	opensea	-0.211336	0.000457137	0.571761
cg15641162		IGR	shore	-0.2114	0.00103918	0.338827
cg09239019	GPC6	Body	opensea	-0.21141	0.00232739	0.550375
cg18769074	TF	TSS200	shore	-0.211429	0.00154723	0.38198
cg09402485	CTNNA2	Body	opensea	-0.21143	0.0196714	0.689727
cg16625109		IGR	shore	-0.211441	0.00122298	0.266942
cg12195742	FAM69C	Body	shore	-0.211449	0.000752236	0.408974
cg04812745	EID2	TSS1500	shore	-0.211451	0.0011375	0.337997
cg12419864	PDZD2	Body	opensea	-0.211454	0.0192743	0.511918
cg07263393	GATA2	Body	shore	-0.211456	0.00533153	0.474178
cg24494672	RNU6-71P	Body	opensea	-0.211464	0.0197568	0.470367
cg00169725		IGR	island	-0.211472	0.000932418	0.253799
cg03476948		IGR	opensea	-0.211489	0.00726631	0.577352
cg22581353		IGR	opensea	-0.211522	0.0175685	0.255081
cg15204206	PIF1	5'UTR	shore	-0.211523	0.00626956	0.227605
cg14696311	RASA3	Body	shelf	-0.211559	0.00430863	0.567323
cg24037946		IGR	opensea	-0.211567	0.000203847	0.40164
cg00097357	SYT10	Body	shore	-0.211609	0.00496125	0.445965
cg14106353		IGR	opensea	-0.211644	0.00262906	0.566161
cg19502920		IGR	island	-0.211645	0.00152481	0.243236
cg03008093		IGR	opensea	-0.211646	0.00652975	0.687053
cg12174341		IGR	island	-0.211647	0.00339706	0.535386
cg23683730		IGR	opensea	-0.211671	0.011599	0.492616
cg14449958		IGR	opensea	-0.211725	0.00459014	0.455154
cg21239311	NR2E1	TSS1500	island	-0.211725	0.00758367	0.246133
cg24597352		IGR	opensea	-0.211727	0.0138071	0.568803
cg00114445	TRPM8	Body	opensea	-0.21173	0.00141794	0.774791
cg06032523	DLGAP1	5'UTR	opensea	-0.211731	0.00556131	0.68205
cg08515442		IGR	opensea	-0.211739	0.00699988	0.582911
cg01749779		IGR	opensea	-0.211742	0.00167076	0.298877
cg09135016		IGR	island	-0.211764	0.00202285	0.287435
cg26934993	HSPB9	TSS200	island	-0.211771	0.00724933	0.598446
cg10249246		IGR	shore	-0.211777	0.00286119	0.547107
cg12036307	NDRG2	Body	opensea	-0.211792	0.000707223	0.385603
cg07850156	TMEM178B	Body	opensea	-0.211792	0.000487395	0.707613
cg08655330		IGR	opensea	-0.211819	0.000490993	0.470715
cg26643813	CCDC60	Body	opensea	-0.211821	0.0011699	0.284612
cg00381091	TMC2	TSS1500	opensea	-0.211834	0.000642703	0.60015
cg26230674	SLC5A5	5'UTR	island	-0.211841	0.00504002	0.249456
cg17980404	IGFBP4	Body	shore	-0.211896	0.0200268	0.386128
cg14952495		IGR	opensea	-0.2119	0.000403565	0.55831
cg12614105	NPY	5'UTR	island	-0.2119	0.00355689	0.330127
cg16028499		IGR	opensea	-0.211998	0.00106089	0.5896
cg14604529	SYNGR3	Body	shore	-0.212003	0.00572485	0.385868
cg11471422		IGR	opensea	-0.212009	0.00467182	0.688913
cg17029007	PTPRB	3'UTR	opensea	-0.212018	0.000552996	0.743106
cg08116915	CPZ	5'UTR	shelf	-0.212036	0.00113002	0.671464
cg27464408	LY9	Body	opensea	-0.212085	0.0189477	0.60592
cg25261151		IGR	shore	-0.21216	0.00659028	0.258113
cg12214700	GNG7	5'UTR	opensea	-0.212238	0.00553074	0.578077
cg01378456	GUCY2G	TSS1500	opensea	-0.212246	0.00297094	0.423708
cg04584552	GNAL	Body	opensea	-0.212275	0.000379701	0.615392
cg00636737	TCEA2	Body	shore	-0.212283	0.0451651	0.522398
cg16231241		IGR	shore	-0.212297	0.00434002	0.335897
cg18994060		IGR	opensea	-0.212297	0.00268191	0.548733
cg02624905		IGR	island	-0.21238	0.00336755	0.338434
cg06392169	IRF4	5'UTR	island	-0.212383	0.00285503	0.288702
cg24112562		IGR	island	-0.212431	0.00139604	0.522544
cg21597180		IGR	opensea	-0.212438	0.00016662	0.40925
cg24837069		IGR	opensea	-0.212446	0.00405836	0.576095
cg07744116		IGR	shelf	-0.212483	0.00588785	0.406093
cg04647279		IGR	opensea	-0.212509	0.00216901	0.466275
cg06680852		IGR	shelf	-0.212515	0.00129367	0.446754
cg21444421		IGR	opensea	-0.212534	0.000749817	0.60232
cg20587996		IGR	shelf	-0.212548	0.00618567	0.696209
cg03283312	TTC14	3'UTR	opensea	-0.212553	0.000522008	0.692801
cg11128916	NELL2	Body	opensea	-0.212567	0.00410569	0.441707
cg06521718	MIR1268A	Body	opensea	-0.212576	0.00117323	0.585211
cg24183984		IGR	opensea	-0.212592	0.000576045	0.179465
cg20214067	FBRSL1	TSS1500	shore	-0.212598	0.00338145	0.393617
cg23587483	STX17	Body	opensea	-0.212601	0.00385463	0.747229
cg07492518	TBC1D20	TSS1500	shore	-0.21261	0.00407836	0.306956
cg12754495	P2RY12	TSS200	opensea	-0.212658	0.00133752	0.649831
cg14036923	COL9A2	Body	island	-0.212661	0.00401397	0.189444
cg23767234	SLC24A4	Body	opensea	-0.21267	0.0014661	0.705744
cg15582192	FRA10AC1	Body	opensea	-0.212684	0.000338903	0.576549
cg11506958		IGR	opensea	-0.212687	0.0259467	0.626866
cg09737793	CUX2	Body	shore	-0.212702	0.000941517	0.452698
cg11091262	GALNTL5	TSS200	opensea	-0.212708	0.000280451	0.733684
cg05814176	PPFIA2	Body	opensea	-0.212724	0.00207345	0.5155
cg18580322	G2E3	TSS1500	shore	-0.212735	0.00522225	0.278494
cg11657317	MIR548F5	Body	opensea	-0.212794	0.00395887	0.540192
cg25064456		IGR	opensea	-0.212805	0.00878103	0.660924
cg22711676	ONECUT1	Body	shore	-0.212812	0.0295316	0.537257
cg06613480	SOX2OT	Body	island	-0.21282	0.00437329	0.233948
cg07548313	CD1C	Body	opensea	-0.212831	0.0254006	0.573934
cg02534072		IGR	opensea	-0.212841	0.00907755	0.685166
cg11969243		IGR	opensea	-0.212843	0.000950546	0.769092
cg18635169		IGR	opensea	-0.212854	0.00461674	0.593711
cg03988297		IGR	opensea	-0.212896	0.000403565	0.638055
cg07977230	NEBL	Body	opensea	-0.212916	0.000994025	0.621371
cg11301827		IGR	opensea	-0.212931	0.00154259	0.690646
cg03896940	BAI1	Body	shore	-0.212947	0.00171645	0.674547
cg01604459	LAX1	TSS200	opensea	-0.212954	0.029877	0.461271
cg22724184		IGR	opensea	-0.212956	0.00265102	0.466516
cg00720647		IGR	opensea	-0.212969	0.000287761	0.503581
cg06000659	EGFEM1P	Body	opensea	-0.213043	0.00162029	0.591656
cg08734931	FRMD4A	Body	opensea	-0.213044	0.00808059	0.345073
cg07219494		IGR	shelf	-0.213044	0.00118122	0.566543
cg03097785	UBE2E2	Body	opensea	-0.213051	0.000387876	0.70762
cg08382226		IGR	island	-0.213071	0.0128973	0.463547
cg01559779	CAMK1D	Body	opensea	-0.213072	0.00194865	0.645024
cg04262140		IGR	island	-0.213101	0.00406136	0.509748
cg23194609	FAM135A	TSS1500	shore	-0.213106	0.0170707	0.311193
cg06445961		IGR	opensea	-0.213112	0.00800506	0.570728
cg18707136	FCRL1	TSS1500	opensea	-0.213119	0.0101714	0.570927
cg24080247	SIM2	Body	shore	-0.213127	0.00537625	0.433742
cg25732462	LYPD5	TSS200	island	-0.213166	0.00206198	0.309598
cg09415485	CDH13	Body	shore	-0.213181	0.00875702	0.554712
cg19713911	BRSK2	TSS1500	shore	-0.213182	0.000657071	0.228725
cg23165899	ID4	TSS1500	island	-0.213187	0.00615316	0.441927
cg00401753	AHRR	Body	opensea	-0.213193	0.00325923	0.771101
cg10789787		IGR	opensea	-0.213241	0.00364155	0.428185
cg26885345		IGR	opensea	-0.213251	0.0160373	0.627289
cg21890726		IGR	island	-0.21328	0.000816397	0.267038
cg21556998	STRBP	Body	opensea	-0.213323	0.000555117	0.605759
cg08357573		IGR	opensea	-0.213327	0.00163939	0.462064
cg01178603	MAD1L1	Body	shore	-0.213367	0.0126177	0.766711
cg08214808	MAPK8IP1	Body	island	-0.213388	0.0177391	0.291701
cg13653668	DPM3	TSS1500	shore	-0.213391	0.00284181	0.712206
cg06428163	CLDN10	TSS200	island	-0.213412	0.00233752	0.246244
cg13594075	NRXN1	TSS200	opensea	-0.213443	0.000215795	0.466787
cg16208084	HSPB9	TSS200	island	-0.213468	0.00776259	0.667371
cg03186333		IGR	shore	-0.213473	0.00241991	0.294862
cg01905229	PGLYRP3	Body	opensea	-0.213481	0.00780165	0.603592
cg23873636		IGR	opensea	-0.213543	0.00715888	0.429355
cg09343270	FLJ16171	Body	opensea	-0.213555	0.0132793	0.59868
cg16481280	PPT2	TSS1500	shore	-0.213577	0.017036	0.429556
cg11844530		IGR	shelf	-0.213612	0.000790573	0.507667
cg13933262	PCDHGA4	Body	island	-0.213634	0.000947172	0.254097
cg01018473	GPR139	TSS1500	shore	-0.213642	0.00588195	0.243809
cg07035875	TOX3	5'UTR	opensea	-0.21366	0.00163939	0.663217
cg07660750	PAX6	5'UTR	shore	-0.213712	0.00638046	0.461038
cg07628000		IGR	opensea	-0.213777	0.00391613	0.563778
cg01427597		IGR	opensea	-0.213781	0.00116582	0.343713
cg14640244	LCN10	Body	shelf	-0.213789	0.00376858	0.360527
cg26097921	LOC101929066	Body	shore	-0.213831	0.000454322	0.789893
cg03188547	CHIA	5'UTR	opensea	-0.213837	0.00310751	0.691094
cg14658867	TBC1D20	TSS1500	shore	-0.21384	0.00217695	0.273559
cg06133339	FAM163B	TSS1500	shore	-0.213853	0.00147308	0.750705
cg18451588	PRR15	Body	island	-0.213875	0.00807093	0.569839
cg01584389	BTNL2	Body	opensea	-0.213908	0.00668627	0.693879
cg14432578		IGR	opensea	-0.21391	0.00314344	0.50188
cg19818923		IGR	opensea	-0.213919	0.00800206	0.51089
cg20354552	SLFN12	TSS1500	opensea	-0.213919	0.00253625	0.213981
cg10969408	MYLK3	TSS200	opensea	-0.21393	0.00259955	0.516362
cg25139084		IGR	opensea	-0.213936	0.00421262	0.608008
cg26632177		IGR	opensea	-0.213964	0.00832341	0.652158
cg00409049		IGR	shore	-0.213985	0.0216377	0.466232
cg12352124		IGR	island	-0.213988	0.00841021	0.313369
cg03319752	PCSK2	Body	island	-0.213988	0.00204344	0.256385
cg09063149	THEM4	TSS1500	shore	-0.213998	0.0199902	0.575954
cg02482566		IGR	opensea	-0.214025	0.0127274	0.265936
cg13860929		IGR	opensea	-0.214038	0.00346102	0.750184
cg18846883		IGR	opensea	-0.214051	0.00247711	0.328071
cg13184477	IL1RAP	Body	opensea	-0.214052	0.00126936	0.565836
cg27288764	ADAMTS12	TSS1500	shore	-0.214054	0.00279366	0.285938
cg09761846	P2RX3	Body	shore	-0.214089	0.0113136	0.647483
cg11118092	BTLA	Body	opensea	-0.214106	0.00610151	0.69837
cg20134712	DST	TSS1500	opensea	-0.214108	0.0167757	0.716723
cg08235970	PAX7	TSS1500	island	-0.214113	0.0351305	0.550318
cg03713585	CHN1	Body	opensea	-0.214129	0.000418561	0.760019
cg08323777		IGR	opensea	-0.214132	0.0135647	0.561117
cg15385101	DNAH6	Body	opensea	-0.214138	0.0111809	0.549551
cg18370501	PTPN13	Body	opensea	-0.214157	0.00481884	0.313729
cg13066104		IGR	opensea	-0.214171	0.00142226	0.704822
cg11319592		IGR	opensea	-0.214193	0.00124982	0.400204
cg13709870	PROM1	5'UTR	island	-0.214208	0.00279272	0.265966
cg17968231	PRR27	5'UTR	opensea	-0.214222	0.000688144	0.658766
cg16875388		IGR	opensea	-0.214262	0.00100687	0.607642
cg09447675		IGR	opensea	-0.21427	0.000145319	0.73404
cg04380955	ABCA6	TSS1500	opensea	-0.214294	0.0004925	0.558346
cg24643286		IGR	shore	-0.214304	0.00050169	0.327985
cg14913695	IL17REL	5'UTR	island	-0.214307	0.00678371	0.373042
cg05689367	LOC100506023	Body	opensea	-0.214324	0.00391403	0.64851
cg17303796		IGR	opensea	-0.214329	0.00588302	0.588366
cg08466143	SAMD7	TSS1500	opensea	-0.214341	0.000391205	0.734055
cg12587185		IGR	opensea	-0.214346	0.000588526	0.458179
cg08736638		IGR	shore	-0.214348	0.00681416	0.471197
cg07188000	SRD5A3	TSS1500	shore	-0.214356	0.00480882	0.530457
cg08030560	PRKCE	Body	opensea	-0.214357	0.00294383	0.619327
cg12496045	MALRD1	Body	opensea	-0.214362	0.000650514	0.703283
cg15163909		IGR	opensea	-0.214381	0.000192115	0.607773
cg09903921	ARHGAP15	Body	opensea	-0.214383	0.00589577	0.582461
cg26491100		IGR	opensea	-0.214389	0.00648164	0.532368
cg20245757		IGR	shelf	-0.214419	0.00350365	0.26644
cg02941135	PRDM8	Body	shore	-0.214426	0.00942025	0.719363
cg04070651		IGR	island	-0.214434	0.00260701	0.2415
cg09431277	SPECC1	TSS1500	opensea	-0.214456	0.00182079	0.574863
cg24053914		IGR	opensea	-0.214461	0.00156963	0.404295
cg04533691	CLIP4	Body	opensea	-0.214469	0.000298116	0.510118
cg09621708		IGR	opensea	-0.214485	0.0113668	0.492774
cg05601063	CNO	TSS1500	shore	-0.214491	0.00298752	0.786304
cg16014085	ZNF48	TSS1500	shore	-0.214504	0.0111764	0.365059
cg05586676	VNN1	Body	opensea	-0.214511	0.00949202	0.508864
cg22343728		IGR	shore	-0.214538	0.000980969	0.561934
cg27496526	LTK	Body	island	-0.214546	0.0021589	0.274332
cg04068980		IGR	opensea	-0.214551	0.000338983	0.424377
cg06193578		IGR	island	-0.214572	0.0156114	0.387751
cg19057986	HOXB13	3'UTR	island	-0.214584	0.00362063	0.413502
cg09759505	MCIDAS	Body	shore	-0.214586	0.000595691	0.339234
cg21555762	SH3RF3	Body	opensea	-0.214586	0.0028279	0.523739
cg08673030		IGR	opensea	-0.214641	0.00544918	0.68975
cg24394990	LMO4	TSS1500	shore	-0.214648	0.00102994	0.660527
cg16559551		IGR	opensea	-0.21465	0.00677729	0.637721
cg20009101	psiTPTE22	Body	island	-0.214662	0.00854407	0.237091
cg19391157	NGEF	Body	opensea	-0.214667	0.00327413	0.702985
cg10126686		IGR	opensea	-0.214689	0.0117171	0.677937
cg20528093	PAX6	5'UTR	island	-0.214713	0.00474523	0.486851
cg17697205	CADPS	Body	opensea	-0.214781	0.00146561	0.623499
cg19741594		IGR	opensea	-0.214784	0.000384298	0.303123
cg04557057		IGR	shore	-0.214785	0.002429	0.35694
cg00815869	NDUFB5	ExonBnd	opensea	-0.214861	0.000321169	0.700643
cg07908755	COBL	TSS1500	shore	-0.214871	0.000812403	0.591888
cg13821765		IGR	opensea	-0.21491	0.0115137	0.534701
cg13703010	SYN3	ExonBnd	opensea	-0.21491	0.00143975	0.650767
cg11608800		IGR	shelf	-0.21493	0.00183819	0.489536
cg17380799		IGR	opensea	-0.214939	0.00200029	0.769166
cg07807504	ETV1	1stExon	shelf	-0.215017	0.00708141	0.495885
cg07641028		IGR	opensea	-0.215026	0.0171924	0.608064
cg19497783		IGR	opensea	-0.215038	0.000938872	0.56839
cg06759351		IGR	opensea	-0.215072	0.00302715	0.399798
cg20501512	FREM2	Body	opensea	-0.215078	0.0136546	0.649132
cg22359606	NEUROD1	TSS200	shelf	-0.215101	0.00137931	0.270656
cg25425140		IGR	opensea	-0.215102	0.00643061	0.590087
cg03836801	MARK1	Body	opensea	-0.215142	0.0286784	0.575794
cg17698860	C6orf186	Body	opensea	-0.215156	0.0182804	0.602184
cg04006323		IGR	island	-0.215226	0.00122764	0.506352
cg18609620		IGR	opensea	-0.215241	0.0023895	0.498264
cg15894129		IGR	shore	-0.215253	0.00136392	0.467806
cg02294649		IGR	island	-0.215254	0.0061559	0.251159
cg15802792	LOC101927987	TSS1500	opensea	-0.215291	0.00871439	0.681782
cg16804284	FOXG1	1stExon	island	-0.215315	0.0286359	0.485565
cg21657334		IGR	opensea	-0.215329	0.000348774	0.742359
cg13551505	CACNA2D4	Body	shelf	-0.21536	0.00346809	0.51093
cg20683765	GDNF	5'UTR	shore	-0.215367	0.00221332	0.311285
cg04370314		IGR	shore	-0.215403	0.00149884	0.404265
cg03605488		IGR	shore	-0.215461	0.000980969	0.262452
cg26268085	OPALIN	5'UTR	opensea	-0.215472	0.000348774	0.408583
cg26633712	DLGAP1	5'UTR	opensea	-0.215473	0.00301158	0.530079
cg03055653	BEAN1-AS1	Body	opensea	-0.215518	0.000396979	0.381078
cg12824378	SYK	5'UTR	opensea	-0.215553	0.00298322	0.327499
cg09849314		IGR	opensea	-0.215554	0.00272822	0.459328
cg04842352		IGR	shelf	-0.215575	0.0159614	0.451335
cg18113535	DLGAP3	Body	island	-0.215582	0.00143467	0.39742
cg20804467	TRABD2A	3'UTR	opensea	-0.215645	0.00232348	0.595019
cg16543056		IGR	opensea	-0.215653	0.0045278	0.592949
cg10716350		IGR	opensea	-0.215655	0.00113691	0.434233
cg08786026		IGR	shore	-0.215657	0.0288328	0.284758
cg10992360		IGR	opensea	-0.215665	0.00420481	0.730063
cg25135018	IL6R	Body	opensea	-0.215669	0.00204803	0.398992
cg25773917	GPR183	3'UTR	opensea	-0.215684	0.000254953	0.675283
cg08343899	TRPM8	Body	shore	-0.215696	0.00240983	0.372075
cg25075459		IGR	opensea	-0.215748	0.0325081	0.684448
cg01891966	HOXA9	3'UTR	shore	-0.215792	0.00840108	0.590846
cg02720155	BTNL3	5'UTR	opensea	-0.215836	0.00972114	0.565167
cg10648415	NKX2-1-AS1	Body	shore	-0.215897	0.00525239	0.557394
cg01926034		IGR	opensea	-0.215913	0.0155438	0.475663
cg04635364		IGR	opensea	-0.215933	0.000991722	0.45221
cg02388150	SFRP1	Body	shore	-0.21597	0.0104042	0.351215
cg17626394		IGR	opensea	-0.215984	0.00111235	0.331375
cg09685257	PARD3	Body	opensea	-0.216	0.00234496	0.493704
cg14038575		IGR	opensea	-0.216026	0.00869444	0.399479
cg25592206	CDKN2C	Body	shelf	-0.216032	0.00447985	0.749493
cg21634123	COL4A2	Body	opensea	-0.216042	0.00507269	0.369973
cg10070640	CD44	Body	opensea	-0.216049	0.000258173	0.79375
cg15988514		IGR	opensea	-0.216085	0.00232755	0.278767
cg05200313	SLC24A4	3'UTR	opensea	-0.216105	0.00202259	0.674541
cg19998294	CACNB2	Body	opensea	-0.216106	0.00181017	0.566617
cg16602828		IGR	opensea	-0.216111	0.0427301	0.515768
cg08303916	SPATA17	Body	opensea	-0.216149	0.0117467	0.465124
cg25953239	HOXD10	Body	island	-0.216152	0.00113539	0.285088
cg13362436		IGR	opensea	-0.216181	0.000900427	0.758408
cg10568409	ODF2L	Body	opensea	-0.216213	0.00176487	0.775902
cg07161173		IGR	opensea	-0.216216	0.000459307	0.288438
cg17111938	OR5AC2	TSS1500	opensea	-0.21623	0.00183571	0.603694
cg11541433	UGT3A2	TSS1500	opensea	-0.216269	0.00244439	0.442001
cg14416523	TBR1	Body	shore	-0.216271	0.00128293	0.41805
cg00702988	GATA4	5'UTR	island	-0.216285	0.00126905	0.34058
cg16941570		IGR	opensea	-0.21631	0.00144358	0.646295
cg10293804	CLDN6	TSS1500	shore	-0.216322	0.00367799	0.381366
cg07612131		IGR	opensea	-0.216331	0.00366863	0.653546
cg08856559	PM20D1	TSS1500	shore	-0.216363	0.00104297	0.578081
cg16328857		IGR	opensea	-0.216439	0.001435	0.748207
cg24052383	TMEM134	Body	shore	-0.216443	0.00489171	0.453701
cg18144764	PCDHGB7	TSS1500	shore	-0.216471	0.000613805	0.697373
cg24819342	ZNF295	Body	opensea	-0.216511	0.000485751	0.678822
cg12392374	GNE	TSS1500	opensea	-0.216578	0.00141001	0.648424
cg07432937	MB21D2	Body	opensea	-0.216585	0.0147989	0.64732
cg16101493	POU4F3	TSS1500	shore	-0.216606	0.0185691	0.320863
cg11784990		IGR	island	-0.216617	0.00215458	0.365943
cg19718360	CD84	TSS1500	opensea	-0.216635	0.00749694	0.48911
cg12160258	TMEM26	TSS200	shore	-0.216651	0.00330548	0.318713
cg22132982	WNT7A	Body	shelf	-0.216674	0.0145458	0.528615
cg08188893	QPCT	3'UTR	opensea	-0.216703	0.00083271	0.642143
cg06154005		IGR	opensea	-0.21671	0.0107137	0.602021
cg07135324		IGR	opensea	-0.216724	0.00455879	0.381879
cg05551595	CFAP74	TSS200	island	-0.216783	0.00252852	0.237295
cg06368184		IGR	island	-0.216801	0.0143995	0.506322
cg26337602	NXN	Body	opensea	-0.216814	0.00408526	0.523086
cg26495442		IGR	opensea	-0.216848	0.00132053	0.539813
cg23747244	LRRIQ4	TSS1500	opensea	-0.216849	0.000725326	0.635655
cg25025879		IGR	island	-0.216855	0.0078404	0.474114
cg01941395	LOC101927078	Body	opensea	-0.216879	0.000348774	0.593501
cg05819584	PXDN	Body	opensea	-0.216883	0.00810682	0.759042
cg03340228		IGR	shelf	-0.216895	0.0124169	0.630909
cg13524022	KCNK1	Body	opensea	-0.216904	0.00303702	0.591866
cg27067425		IGR	island	-0.21692	0.0048446	0.296621
cg10547969		IGR	opensea	-0.216927	0.00274312	0.450241
cg25082710	IVL	TSS1500	opensea	-0.216932	0.00323914	0.374587
cg27089606		IGR	opensea	-0.216954	0.000495358	0.395358
cg01661247	ENPP1	TSS1500	shore	-0.216974	0.0015012	0.567933
cg07372938	FAM126A	Body	opensea	-0.21701	0.000776381	0.63435
cg18248586	DRD2	5'UTR	opensea	-0.217023	0.00114761	0.658926
cg10223199		IGR	opensea	-0.217058	0.0335212	0.700198
cg16674566	PTPRG	Body	opensea	-0.217083	0.0297349	0.638313
cg10734382		IGR	opensea	-0.217089	0.00917954	0.636578
cg06693166		IGR	opensea	-0.217099	0.00444691	0.536653
cg16232236	CPEB1	Body	opensea	-0.217215	0.00627033	0.636967
cg04471325		IGR	shore	-0.217216	0.000599966	0.454133
cg15119735	SCAF11	Body	opensea	-0.217216	0.000102148	0.685768
cg06246224		IGR	shore	-0.217258	0.00736957	0.334854
cg22879458	PCDHB9	TSS1500	shore	-0.217294	0.00293542	0.519425
cg04950452	TENM2	Body	opensea	-0.21732	0.00443235	0.510865
cg01747226		IGR	opensea	-0.217332	0.00184267	0.338281
cg19516515	RUSC1	TSS200	island	-0.217381	0.0199588	0.438628
cg25920850	LINC01105	Body	opensea	-0.217392	0.00250426	0.753897
cg22672060		IGR	opensea	-0.217402	0.00177594	0.573532
cg12394112	SEZ6L	Body	opensea	-0.217423	0.000192115	0.257486
cg06488678	TMPRSS9	Body	opensea	-0.217477	0.00114871	0.645139
cg02710090	PFKFB2	TSS1500	shore	-0.217479	0.00665223	0.667788
cg01817965	NRG2	Body	island	-0.21748	0.0156829	0.412356
cg18154567		IGR	opensea	-0.217493	0.000757429	0.619941
cg05946560	FAM117A	Body	opensea	-0.217494	0.016923	0.672666
cg11916054	PROP1	TSS200	opensea	-0.217514	0.00316154	0.355288
cg09071280		IGR	opensea	-0.21752	0.00202792	0.614677
cg01720935	DLEU1	Body	opensea	-0.217549	0.00169668	0.472647
cg22784836		IGR	shelf	-0.217585	0.00515205	0.677045
cg04304139	PLCXD3	Body	opensea	-0.217605	0.00687161	0.679813
cg08612011	AQP2	3'UTR	shore	-0.217675	0.000366814	0.507096
cg01873734		IGR	opensea	-0.217684	0.00274028	0.417933
cg01894183		IGR	shore	-0.217695	0.00368498	0.357119
cg07747309	EPHA8	Body	shelf	-0.217712	0.00212086	0.630201
cg11129066	EEF1E1-BLOC1S5	Body	opensea	-0.217717	0.00385818	0.754187
cg26733301	SLC17A9	Body	shore	-0.217718	0.00188382	0.500352
cg21743712	ROBO1	TSS200	shore	-0.217729	0.00318084	0.212017
cg11544398		IGR	opensea	-0.217762	0.000356308	0.707454
cg14129735		IGR	opensea	-0.217764	0.0132208	0.287234
cg22005336		IGR	opensea	-0.21781	0.00352677	0.380563
cg06819935		IGR	opensea	-0.217832	0.00486418	0.36952
cg06415262		IGR	opensea	-0.217841	0.0014323	0.596116
cg17073665	EYA2	Body	opensea	-0.217852	0.0139645	0.63896
cg01094106		IGR	opensea	-0.217867	0.00147643	0.531972
cg07148522		IGR	opensea	-0.217902	0.00081158	0.349862
cg19487465		IGR	shore	-0.21799	0.00174274	0.514505
cg01287054		IGR	shore	-0.218021	0.00501534	0.524636
cg19734013		IGR	opensea	-0.218023	0.00986764	0.509458
cg17001806		IGR	opensea	-0.218038	0.0147416	0.701748
cg12873658		IGR	opensea	-0.218054	0.00137997	0.629529
cg09448880	PGLYRP3	TSS1500	opensea	-0.218072	0.0026768	0.680469
cg06745083	CA5A	Body	opensea	-0.218086	0.00312548	0.507055
cg22078781		IGR	shore	-0.218215	0.0153331	0.49534
cg23989838	MIR181A1HG	Body	opensea	-0.218238	0.0121921	0.673917
cg01071170	FRMD4B	Body	opensea	-0.218239	0.00935353	0.646083
cg25891559	ARTN	Body	shore	-0.21828	0.030992	0.587886
cg06458411		IGR	opensea	-0.21834	0.00449829	0.54893
cg21999939	C5orf38	Body	island	-0.218363	0.020532	0.33899
cg19571617	PLIN1	Body	island	-0.218445	0.00991704	0.296698
cg02757705		IGR	shelf	-0.218478	0.000487439	0.483946
cg08188271	BTN2A2	TSS1500	opensea	-0.218519	0.0011793	0.462951
cg14746537		IGR	opensea	-0.218544	0.00420864	0.741571
cg24065451	ETS1	Body	island	-0.218564	0.00810241	0.456969
cg12065840	COL14A1	5'UTR	shore	-0.218577	0.00816159	0.381177
cg05298922		IGR	island	-0.21859	0.00955167	0.330234
cg00372253		IGR	opensea	-0.218593	0.00833298	0.641559
cg22549408	PMAIP1	TSS1500	shore	-0.218597	0.00524854	0.532504
cg22158923	C7orf52	TSS1500	shore	-0.218654	0.000719714	0.406374
cg22199912		IGR	opensea	-0.218659	0.00340287	0.745002
cg15721436		IGR	opensea	-0.218695	0.00243472	0.579762
cg13845570	CYP19A1	5'UTR	opensea	-0.218758	0.0080479	0.617873
cg13288038		IGR	opensea	-0.218829	0.00394446	0.552029
cg14157584		IGR	opensea	-0.218836	0.00635076	0.602679
cg20439457	MUC19	Body	opensea	-0.218842	0.00109115	0.450857
cg24627036	SYNM	TSS1500	shore	-0.218852	0.000722054	0.692548
cg04404259		IGR	opensea	-0.218989	0.00450233	0.511445
cg10257671	CPSF2	3'UTR	opensea	-0.218998	0.000995954	0.647204
cg09391032		IGR	island	-0.219007	0.00811839	0.273258
cg00649425	SIK3	Body	opensea	-0.219073	0.00186072	0.581051
cg24646414	GATA4	5'UTR	island	-0.21911	0.0346618	0.478362
cg11787780	STARD4	5'UTR	shelf	-0.219116	0.00344668	0.59509
cg22720790	ZNF274	Body	island	-0.219121	0.0225973	0.740855
cg11778638		IGR	opensea	-0.219145	0.00803937	0.549538
cg08843330	NUP107	Body	opensea	-0.219184	0.000576045	0.608119
cg11595074	HERC1	Body	opensea	-0.219189	0.00123916	0.414406
cg18070753	MLXIPL	Body	shore	-0.21923	0.00287335	0.694937
cg20822499	PCNX	TSS1500	shore	-0.219235	0.00293778	0.563043
cg19323951	SLC22A20	Body	shore	-0.219256	0.00466386	0.412919
cg02004172		IGR	opensea	-0.219257	0.00160187	0.221126
cg06050903	CACNA2D3	Body	opensea	-0.219267	0.00374929	0.586079
cg00496939		IGR	opensea	-0.21928	0.0107186	0.420492
cg08493762		IGR	shelf	-0.219306	0.00391403	0.597374
cg17854416		IGR	shore	-0.219332	0.000972509	0.450692
cg18307469		IGR	opensea	-0.219351	0.00462064	0.433745
cg22027920		IGR	opensea	-0.219391	0.00130127	0.427254
cg27002237	TP53AIP1	TSS1500	opensea	-0.219423	0.000210293	0.607249
cg00844633	STK4	Body	opensea	-0.219426	0.000200459	0.69004
cg26132655	FCRL1	Body	opensea	-0.219455	0.0124459	0.669805
cg10546696		IGR	opensea	-0.219553	0.0132078	0.4713
cg16213028		IGR	opensea	-0.219587	0.00112648	0.537574
cg12326558		IGR	opensea	-0.21961	0.00108888	0.503995
cg12126857		IGR	opensea	-0.219635	0.00040771	0.477394
cg01716975		IGR	shore	-0.219641	0.00282937	0.445773
cg04395864		IGR	opensea	-0.219654	0.000740261	0.41074
cg17329115	TCEA2	5'UTR	shore	-0.219676	0.0194585	0.604379
cg05010967	SPATS1	5'UTR	opensea	-0.219677	0.00273269	0.375094
cg22982368	PAX6	Body	island	-0.219684	0.00274001	0.438778
cg19840733	LOC100131047	Body	opensea	-0.219711	0.00081158	0.496361
cg02253978	CMTM2	Body	shelf	-0.219746	0.000735975	0.621913
cg11040181	MYOM2	Body	shore	-0.219812	0.00101555	0.484109
cg07804289	SPRR2C	TSS1500	opensea	-0.219841	0.0133765	0.581043
cg01926319		IGR	opensea	-0.219891	0.001137	0.381578
cg08415819	NRXN1	Body	opensea	-0.219893	0.0345867	0.28852
cg10487010	ALK	Body	opensea	-0.219923	0.00205093	0.459574
cg25822502		IGR	opensea	-0.219926	0.00241254	0.532617
cg11486327	SPATA3	Body	opensea	-0.219956	0.00328303	0.723781
cg03942051	TBX15	TSS1500	shore	-0.219992	0.0073323	0.516819
cg04479219	SLITRK5	5'UTR	island	-0.220075	0.00137997	0.405122
cg09351647	ARRDC1	TSS1500	shore	-0.220082	0.00947775	0.607359
cg09939227		IGR	opensea	-0.2201	0.0012785	0.646815
cg21858653		IGR	opensea	-0.220101	0.000949439	0.375262
cg00790098	CCDC140	5'UTR	island	-0.220111	0.00910578	0.383148
cg05700129	KIAA1751	5'UTR	shore	-0.220124	0.00122316	0.179083
[truncated: 1,081 more rows]

## Sheet: Supplementary Table S3
Supplementary Table S3. Methylation status of genes in top differentially methylated pathways in post-treatment vs. pre-treatment samples.
	Hallmark Pathway Name	Fold_Enrichment	Total No Genes	Hyper (%)	Hypo (%)	Dominant	Methylation level, Metasasis vs. Post-treatment
	MITOTIC SPINDLE	1.4	16	56.25	43.75	Hyper	Increase
	UV RESPONSE DN	2.4	19	36.8	63.2	Hypo	Increase
	ESTROGEN RESPONSE EARLY	2.4	27	37	63	Hypo	Increase
	TGF BETA SIGNALING	1.6	5	60	40	Hyper	Increase
	PI3K AKT MTOR SIGNALING	1.3	8	50	50	Equivocal	Increase
	APICAL JUNCTION	1.5	17	23.5	76.5	Hypo	Increase
	EPITHELIAL MESENCHYMAL TRANSITION	2.3	26	34.6	65.4	Hypo	Increase
	IL2 STAT5 SIGNALING	1.8	20	45	55	Hypo	Increase
	ANGIOGENESIS	0.5	1	100	0	Hyper	-
	HYPOXIA	1.4	15	33.3	66.7	Hypo	-
	P53 PATHWAY	1.3	14	57.1	42.9	Hyper	-
	ESTROGEN RESPONSE LATE	1.4	16	37.5	62.5	Hypo	-

## Sheet: Supplementary Table S4
Supplementary Table S4. Differentially methylated CpGs in post-treatment samples with subsequent metastasis vs. pre-treatment samples.
CpG	Gene	Feature	CGI	logFC	Adjusted P value	Average Expression
cg00266619	FREM1	Body	opensea	0.285776	1.07999e-06	0.691221
cg23230564	RNASEN	Body	opensea	-0.281549	1.6442e-06	0.562933
cg22854590	PDE4D	TSS1500	shore	-0.280238	1.71216e-06	0.681241
cg06762067		IGR	opensea	-0.395491	1.71216e-06	0.37311
cg01285877	NFIA	Body	opensea	0.483931	1.71216e-06	0.655663
cg26676401	PDGFC	Body	opensea	-0.226861	1.71216e-06	0.50895
cg00487299	VANGL1	Body	opensea	0.358343	1.71216e-06	0.644595
cg05689210	FEM1C	Body	shelf	0.234193	1.71216e-06	0.201286
cg27650656		IGR	shelf	-0.277278	3.34382e-06	0.369258
cg01078582	DSCAM	Body	shore	0.23791	3.36266e-06	0.351495
cg09225124		IGR	opensea	-0.289607	3.61374e-06	0.632479
cg14096864	FAM73B	Body	opensea	0.465614	3.61374e-06	0.525507
cg22526309	PHKA2	TSS1500	shore	0.240741	3.61374e-06	0.308981
cg14583683	C4orf27	Body	shelf	-0.246375	3.61374e-06	0.460296
cg01196858	SCRN1	5'UTR	shore	0.38908	3.61374e-06	0.422276
cg24470086	GRIA2	Body	opensea	-0.310347	3.61374e-06	0.449771
cg19293144	KNDC1	Body	shelf	0.233499	3.61374e-06	0.798773
cg24941752	B3GALT5-AS1	Body	opensea	-0.296225	3.61374e-06	0.373273
cg10123662	ARHGEF10L	TSS1500	shore	-0.330265	3.61374e-06	0.318362
cg01098812		IGR	island	-0.240595	3.61374e-06	0.25135
cg22385054		IGR	opensea	0.283568	3.77466e-06	0.427353
cg14398214	RNF43	5'UTR	opensea	0.528551	3.77466e-06	0.577238
cg01883934		IGR	opensea	-0.244151	3.79683e-06	0.615141
cg06617636	ZFP36L1	Body	island	0.279443	3.99736e-06	0.21058
cg11139090	UNC5A	Body	shelf	-0.329134	4.05571e-06	0.559154
cg20344730		IGR	opensea	0.297863	4.05571e-06	0.750372
cg02093902		IGR	opensea	0.432604	4.05571e-06	0.449865
cg05216098		IGR	opensea	0.390986	4.05571e-06	0.41874
cg10476085	FGF1	5'UTR	opensea	0.229356	4.05571e-06	0.234816
cg20508364	SLC8A1	Body	opensea	-0.234219	4.05571e-06	0.726896
cg18844163	ARHGAP26	Body	opensea	0.328644	4.05571e-06	0.447548
cg27228463	LDLRAD3	5'UTR	opensea	0.327215	4.13867e-06	0.581063
cg07503203	MYOM2	Body	shore	0.278789	4.13867e-06	0.702218
cg09728487		IGR	shelf	0.366564	4.20078e-06	0.484988
cg14784953		IGR	opensea	-0.383125	4.20078e-06	0.343221
cg07829146		IGR	opensea	-0.240516	4.24068e-06	0.456779
cg04062040	MFSD9	Body	opensea	0.375701	4.61563e-06	0.560315
cg05993202	ANKH	Body	opensea	0.372424	4.61563e-06	0.599493
cg08332446	PLEKHG1	Body	opensea	0.387602	4.92089e-06	0.594247
cg00581583	SYP	3'UTR	shore	0.207374	5.04571e-06	0.286283
cg26649504		IGR	opensea	0.410825	5.04571e-06	0.579565
cg00575066		IGR	island	-0.241572	5.04571e-06	0.405011
cg08816023	FGF1	5'UTR	opensea	0.333301	5.04571e-06	0.487191
cg12719001	HOXA10	TSS1500	shore	0.371392	5.04571e-06	0.631783
cg25493386		IGR	opensea	0.334676	5.04571e-06	0.619019
cg03046886		IGR	opensea	-0.289994	5.04571e-06	0.589347
cg06217504		IGR	opensea	0.394627	5.04571e-06	0.483097
cg09659300	VPS37B	Body	shelf	0.431305	5.06471e-06	0.657713
cg26699689		IGR	opensea	-0.245872	5.07552e-06	0.325636
cg22743866	LINC01399	Body	opensea	-0.261362	5.23608e-06	0.447024
cg16809113	PADI4	Body	opensea	-0.279213	5.292e-06	0.499205
cg08723739	NXPH1	TSS1500	shore	-0.231629	5.39606e-06	0.191385
cg23309670	CPNE5	Body	opensea	-0.304686	5.51372e-06	0.416735
cg10003302	PTPN1	Body	opensea	0.457999	5.51372e-06	0.492324
cg13652120		IGR	opensea	0.337996	5.51372e-06	0.721627
cg13224139		IGR	opensea	0.351583	5.51372e-06	0.743655
cg18827756	JMJD7-PLA2G4B	Body	opensea	0.415951	5.51372e-06	0.526547
cg18217284		IGR	opensea	0.430655	5.53543e-06	0.580969
cg11519983		IGR	opensea	0.204439	5.53543e-06	0.309389
cg05076365		IGR	opensea	0.334828	5.53543e-06	0.448128
cg14619099	CDH4	Body	opensea	0.329993	5.53543e-06	0.53698
cg19233792	MIR548AR	Body	opensea	-0.226118	5.53543e-06	0.468791
cg09800774	SCN1A	TSS200	opensea	-0.426058	5.53543e-06	0.401818
cg06498255	TRIT1	Body	opensea	0.375398	5.53543e-06	0.571412
cg16612998	LRP4	TSS1500	shore	-0.222027	5.53543e-06	0.224937
cg20732755	PARK2	Body	opensea	0.298487	5.53543e-06	0.790962
cg27173275	PCDHB4	TSS200	shore	-0.338541	5.53543e-06	0.373809
cg25145977	RAB30	5'UTR	opensea	0.325723	5.53543e-06	0.500135
cg14147998	TFAP2B	3'UTR	shore	-0.36752	5.53543e-06	0.412807
cg19668588	FLJ16171	Body	opensea	0.368672	5.57211e-06	0.480142
cg11863406		IGR	shore	-0.255056	5.60978e-06	0.641234
cg08970682	FLJ20184	TSS1500	opensea	0.344135	5.67228e-06	0.423867
cg05004665		IGR	opensea	-0.214603	5.78702e-06	0.314521
cg15371881	FGF1	5'UTR	opensea	0.42602	5.80163e-06	0.478211
cg18330281	CPQ	TSS1500	shore	-0.239948	5.80163e-06	0.737368
cg21805689	ZNF107	Body	opensea	0.216926	5.86622e-06	0.816152
cg13978028	PACSIN2	5'UTR	opensea	0.330765	5.9624e-06	0.642651
cg07908755	COBL	TSS1500	shore	-0.355828	5.99876e-06	0.5932
cg24780509		IGR	shore	-0.336928	5.99876e-06	0.30316
cg14684041	TGFA	Body	opensea	-0.2977	5.99876e-06	0.421921
cg11256802	WDR8	TSS1500	island	-0.248627	5.99876e-06	0.419966
cg14934821	GPSM1	Body	island	0.334366	5.99876e-06	0.719637
cg27160886	APP	5'UTR	opensea	0.236827	5.99876e-06	0.476585
cg02681603	PARK2	Body	shore	0.203639	5.99876e-06	0.854737
cg25569999	LINC01484	Body	opensea	0.301346	5.99876e-06	0.473792
cg16183736		IGR	opensea	0.40054	5.99876e-06	0.468601
cg18893596		IGR	shelf	-0.296259	5.99876e-06	0.550847
cg21678657		IGR	opensea	-0.276418	5.99876e-06	0.682667
cg15672877	RNF43	Body	opensea	0.374053	6.01625e-06	0.574473
cg24917057	SEZ6	TSS1500	shore	0.282431	6.01625e-06	0.462252
cg01110668	TSPAN15	Body	opensea	0.350409	6.01625e-06	0.593684
cg05304543	MYF5	TSS200	shore	-0.279939	6.01625e-06	0.55847
cg05112967		IGR	opensea	0.247707	6.01625e-06	0.513789
cg11147278		IGR	opensea	-0.209568	6.01625e-06	0.524506
cg08204514	THSD4-AS2	Body	opensea	0.406814	6.01625e-06	0.41521
cg17711395		IGR	opensea	-0.267127	6.01625e-06	0.384258
cg19443833		IGR	opensea	-0.352128	6.01625e-06	0.48288
cg27003165	SH2D1B	TSS200	opensea	-0.210544	6.01625e-06	0.788243
cg13827677	SET	TSS1500	shore	0.245543	6.01625e-06	0.386459
cg18080370	C3orf14	1stExon	shore	0.35431	6.01625e-06	0.602924
cg16541075		IGR	shore	0.371359	6.01625e-06	0.483854
cg26605264		IGR	opensea	0.227925	6.28627e-06	0.223169
cg09426185	ESPN	3'UTR	shore	-0.306723	6.28627e-06	0.479953
cg09414006	RAB40C	Body	shelf	0.319254	6.28627e-06	0.495549
cg08359711	LOC102723385	Body	shore	-0.221182	6.30166e-06	0.648676
cg02059055	RNF144B	5'UTR	shelf	0.34238	6.30166e-06	0.563182
cg09257390	GLCCI1	TSS1500	shore	-0.26913	6.43001e-06	0.209253
cg07201235	SPOCD1	Body	opensea	0.340271	6.43001e-06	0.673776
cg20585768		IGR	opensea	-0.28789	6.66135e-06	0.20356
cg21871232	CLMN	Body	opensea	0.371708	6.66135e-06	0.531733
cg23830794	LINC00521	Body	opensea	-0.262476	6.66135e-06	0.404125
cg15941063		IGR	opensea	-0.287321	6.66425e-06	0.650339
cg18871289	MGC16275	TSS1500	island	-0.268081	6.66425e-06	0.299276
cg04909225	TDRD9	Body	opensea	-0.320604	6.66425e-06	0.524599
cg10775845		IGR	shelf	-0.256404	6.66909e-06	0.689208
cg03415253	SYNE1	1stExon	island	-0.237546	6.66909e-06	0.189411
cg02381853		IGR	opensea	-0.224592	6.73166e-06	0.575669
cg26647197	PCDHGA4	Body	shore	-0.212643	6.73166e-06	0.253931
cg27433020	PALLD	Body	opensea	0.303677	6.7886e-06	0.379401
cg22672716		IGR	opensea	0.336673	6.7886e-06	0.668716
cg11178293	FEZF2	3'UTR	island	-0.297663	6.80986e-06	0.647052
cg07487715	TBATA	Body	opensea	0.382836	6.84043e-06	0.512504
cg06972389		IGR	opensea	0.245737	6.85819e-06	0.772974
cg05468458		IGR	shelf	-0.334815	7.00919e-06	0.598862
cg12581592	SPON1	1stExon	shore	-0.268251	7.00919e-06	0.390702
cg21734515		IGR	opensea	0.34276	7.00919e-06	0.69933
cg18916423	POU1F1	Body	opensea	-0.279258	7.01488e-06	0.403447
cg11677430		IGR	opensea	0.460719	7.13201e-06	0.46463
cg20578612		IGR	opensea	-0.25889	7.13201e-06	0.709269
cg13570489	PCOLCE2	Body	opensea	0.355258	7.13859e-06	0.576296
cg03994184		IGR	opensea	0.352073	7.21381e-06	0.565507
cg12830185		IGR	opensea	0.278537	7.21381e-06	0.721254
cg17409297		IGR	opensea	-0.236059	7.29971e-06	0.636211
cg06802105		IGR	shelf	0.267142	7.29971e-06	0.515818
cg22327338	MAD1L1	Body	opensea	-0.230853	7.5171e-06	0.6933
cg14753493	MIR548H4	Body	opensea	0.260387	7.5171e-06	0.362851
cg20701461	MUTYH	5'UTR	shelf	0.253826	7.5171e-06	0.718828
cg07129523	PCDHB4	TSS200	shore	-0.308919	7.5171e-06	0.381824
cg14212447		IGR	opensea	-0.31212	7.74316e-06	0.522856
cg05350396	JMY	TSS1500	shore	-0.256331	7.74316e-06	0.381527
cg11297526		IGR	shore	0.241305	7.74316e-06	0.30183
cg06808725	SPOCD1	Body	opensea	-0.26475	7.74316e-06	0.386846
cg12728578	ZNF204P	Body	island	0.218261	7.74316e-06	0.263639
cg23358572	ALOX15	TSS1500	shore	-0.215728	7.74316e-06	0.515298
cg05198969	FGF1	5'UTR	opensea	0.329774	7.74316e-06	0.515166
cg02271687	PIK3R1	Body	shore	0.280045	7.74316e-06	0.634153
cg10515232	HDAC4	Body	shore	0.27401	7.74316e-06	0.803994
cg14678550		IGR	opensea	0.303881	7.74316e-06	0.535658
cg22871331	AGAP1-IT1	Body	opensea	0.349596	8.03529e-06	0.488083
cg14126884	RAPGEF1	Body	opensea	0.245199	8.22172e-06	0.481763
cg15818306	TMEM8B	5'UTR	opensea	0.254569	8.22172e-06	0.456187
cg02049672	BACE2	Body	opensea	0.310957	8.22172e-06	0.387835
cg26035202	LINC00558	Body	opensea	-0.367797	8.28579e-06	0.525286
cg17823816		IGR	opensea	-0.220362	8.28579e-06	0.278691
cg27213416	PDLIM4	Body	shelf	-0.223475	8.30857e-06	0.381015
cg10510592		IGR	opensea	-0.301115	8.35117e-06	0.456822
cg11347033	PCDHB5	1stExon	shore	-0.21438	8.49702e-06	0.752214
cg19954000	FGF1	5'UTR	opensea	0.29005	8.49738e-06	0.465699
cg11295218	EBF3	Body	shelf	0.258296	8.52507e-06	0.780389
cg17681491	FGFR2	5'UTR	shore	-0.220955	8.79306e-06	0.510616
cg04936838	LOC101929705	Body	opensea	0.339973	8.84651e-06	0.642879
cg21020855	FABP7	TSS1500	opensea	0.278857	8.94685e-06	0.438219
cg04848359		IGR	opensea	-0.301774	8.94685e-06	0.562173
cg04778125		IGR	opensea	0.243119	8.94685e-06	0.307209
cg07179981	C7orf20	Body	opensea	0.39606	8.99036e-06	0.526089
cg26395507		IGR	shelf	-0.256262	8.99036e-06	0.374146
cg12830271		IGR	island	0.280536	8.99036e-06	0.522583
cg15604403	VAT1L	TSS1500	shore	-0.219502	8.99036e-06	0.717517
cg27098906	TNIP3	Body	opensea	-0.316057	9.01157e-06	0.535817
cg12162189	TACC2	5'UTR	opensea	0.218583	9.01157e-06	0.229083
cg23516451	OSMR	TSS1500	shore	0.306139	9.01157e-06	0.382557
cg04481283		IGR	opensea	-0.263366	9.01157e-06	0.759195
cg11218176		IGR	shelf	0.204392	9.01157e-06	0.57558
cg25799824	TMEM117	TSS1500	shore	-0.204856	9.01157e-06	0.784793
cg15915680	NFIA	Body	opensea	0.344685	9.16077e-06	0.517192
cg04278794	OR2C1	1stExon	opensea	0.212949	9.16077e-06	0.839436
cg27485790		IGR	opensea	0.363619	9.16077e-06	0.553581
cg16213028		IGR	opensea	-0.371581	9.16384e-06	0.540319
cg22260958	OAS3	TSS1500	shore	-0.233726	9.16384e-06	0.516806
cg01756899		IGR	island	0.380704	9.16781e-06	0.672624
cg09701233	AGAP1	Body	opensea	0.342339	9.32888e-06	0.553138
cg19091291		IGR	opensea	-0.267779	9.33324e-06	0.490596
cg09404263		IGR	opensea	0.295593	9.33324e-06	0.414961
cg17711650	BTBD11	Body	opensea	0.301973	9.33324e-06	0.661291
cg22730137	SLC24A4	Body	opensea	-0.274649	9.38504e-06	0.352944
cg18567882	KIRREL3	Body	opensea	0.307137	9.41475e-06	0.756487
cg07190458	TMPRSS6	TSS1500	opensea	-0.231155	9.41475e-06	0.564133
cg16085019		IGR	opensea	0.366071	9.41475e-06	0.47
cg01244514	MIR494	TSS200	opensea	0.20102	9.41938e-06	0.752677
cg05786836		IGR	opensea	-0.270099	9.41938e-06	0.481389
cg17288142	PCDHB4	TSS200	shore	-0.332015	9.41938e-06	0.39722
cg12349227	FOXS1	TSS1500	shore	-0.253084	9.41938e-06	0.458925
cg20260721		IGR	island	-0.228135	9.41938e-06	0.648741
cg22835951	PLCXD2	Body	opensea	0.290808	9.44978e-06	0.422935
cg25536787	C17orf108	TSS1500	shore	-0.456849	9.4608e-06	0.435767
cg04479219	SLITRK5	5'UTR	island	-0.360459	9.47635e-06	0.4067
cg05743375	COMMD6	5'UTR	opensea	-0.255485	9.52014e-06	0.587538
cg02546690	SERGEF	Body	opensea	0.376491	9.52014e-06	0.511306
cg17497790		IGR	opensea	-0.24391	9.5499e-06	0.541162
cg10187792	RAB37	Body	shelf	-0.246124	9.5499e-06	0.210621
cg21556281	HOXA3	5'UTR	shore	0.358632	9.62069e-06	0.436267
cg03900282	NXPE3	3'UTR	opensea	-0.204407	9.62069e-06	0.563039
cg09207718	CYP1A2	5'UTR	opensea	0.204799	9.91996e-06	0.744473
cg09906155	MGAT1	5'UTR	shore	0.212172	9.91996e-06	0.808841
cg25798413	KDM3A	Body	shore	0.294811	9.91996e-06	0.487939
cg00596819	PTPRN2	Body	shore	0.24786	9.91996e-06	0.693356
cg26984490	EPB41L4A	Body	opensea	0.281515	9.93949e-06	0.336431
cg08554732	FLJ41603	TSS1500	shore	-0.219253	1.01883e-05	0.781646
cg16822754	PLA2G4B	TSS200	opensea	0.318588	1.02605e-05	0.456416
cg04701450	PRLR	5'UTR	opensea	0.425143	1.02745e-05	0.515177
cg13618741	COL5A1	Body	shore	0.387711	1.05054e-05	0.441474
cg12685608		IGR	opensea	0.354306	1.0634e-05	0.426246
cg21648009	HRNBP3	5'UTR	shelf	0.330457	1.06957e-05	0.702548
cg01238669	DNAH11	Body	opensea	-0.227385	1.08135e-05	0.612086
cg20318330		IGR	opensea	-0.254639	1.08882e-05	0.509515
cg05939986		IGR	opensea	-0.266467	1.08882e-05	0.639654
cg00712943	SRD5A2	TSS1500	island	-0.229912	1.09901e-05	0.732723
cg17862993	CDH18	5'UTR	opensea	0.314214	1.09901e-05	0.425063
cg00546248	PLCH2	Body	shore	0.318419	1.09901e-05	0.490327
cg24699985		IGR	opensea	0.20113	1.11026e-05	0.350018
cg14491691	SLCO2B1	Body	opensea	0.208799	1.11029e-05	0.798103
cg26461267		IGR	shore	-0.267749	1.1151e-05	0.569249
cg18658890	PRLR	TSS200	opensea	-0.248917	1.1151e-05	0.50962
cg19653221	RAB30	5'UTR	opensea	0.330122	1.1151e-05	0.4431
cg12938891	LMX1B	Body	opensea	-0.34627	1.1151e-05	0.459863
cg07037371		IGR	opensea	-0.220761	1.1151e-05	0.413574
cg16905092		IGR	opensea	-0.221903	1.11815e-05	0.536782
cg16425342	ADAMTSL5	Body	shore	-0.211762	1.13022e-05	0.552065
cg17096302	DLG2	1stExon	opensea	-0.230732	1.13093e-05	0.245984
cg05284742	ITPK1	Body	opensea	0.323008	1.13164e-05	0.733936
cg18009000	H2AFY2	TSS1500	shore	0.322185	1.13164e-05	0.557459
cg16728323	RAB20	Body	shore	0.324175	1.13966e-05	0.461979
cg11009695		IGR	opensea	-0.233509	1.13966e-05	0.648368
cg14545544		IGR	opensea	0.330052	1.13966e-05	0.414739
cg14138889		IGR	opensea	0.234455	1.13966e-05	0.583555
cg10380328		IGR	opensea	-0.206987	1.14884e-05	0.611519
cg19599972	PNN	TSS1500	shore	-0.24694	1.16548e-05	0.688102
cg07973709		IGR	opensea	-0.376091	1.17219e-05	0.38272
cg16232183	CLDN10	TSS200	island	-0.345957	1.17394e-05	0.278858
cg14353677	C1orf167	Body	opensea	-0.255245	1.18935e-05	0.320538
cg13338084	APLN	TSS200	island	0.22471	1.18935e-05	0.278796
cg12837781	RAPGEF6	Body	opensea	-0.201054	1.18935e-05	0.640343
cg26248646		IGR	shore	0.285369	1.18935e-05	0.570891
cg14754494	DDC	Body	opensea	0.283525	1.19587e-05	0.660169
cg07073960	SULF1	TSS200	opensea	-0.232242	1.19589e-05	0.352773
cg14067873	MYF5	TSS200	shore	-0.203306	1.19589e-05	0.537006
cg25396518		IGR	opensea	-0.247566	1.19589e-05	0.290233
cg21246595	FAM169B	5'UTR	opensea	0.27481	1.19589e-05	0.703448
cg19005236	DLGAP2	Body	opensea	0.26554	1.19589e-05	0.779596
cg23905638	USP7	Body	opensea	0.234179	1.19589e-05	0.314151
cg02321620	RAPGEF4	Body	opensea	0.307342	1.19589e-05	0.585599
cg07329820		IGR	opensea	-0.215449	1.20296e-05	0.500287
cg19545542		IGR	opensea	0.219791	1.2085e-05	0.579284
cg19347782	MICAL2	5'UTR	opensea	0.219288	1.2085e-05	0.327292
cg07983363	PCSK6	Body	opensea	-0.237396	1.2085e-05	0.438201
cg00137877		IGR	opensea	0.378708	1.2086e-05	0.649489
cg23379566	TM4SF1	Body	opensea	0.26052	1.2086e-05	0.270765
cg02246235	ADIG	TSS1500	opensea	-0.269098	1.2086e-05	0.535997
cg25443920	OSMR-AS1	Body	opensea	-0.308468	1.2086e-05	0.566393
cg10523198		IGR	shelf	0.257626	1.20895e-05	0.375461
cg17625389	PAX7	Body	opensea	-0.250254	1.21305e-05	0.385733
cg25237545	LINC01342	TSS1500	shore	-0.203243	1.21629e-05	0.662896
cg20655099	TNRC18	Body	shore	0.31527	1.21753e-05	0.465415
cg14304702	YAP1	Body	opensea	0.233615	1.21753e-05	0.629982
cg13038025	JMJD7-PLA2G4B	Body	opensea	0.322098	1.21753e-05	0.466482
cg14861827		IGR	opensea	0.419114	1.21753e-05	0.555091
cg22280258	ALOX15	TSS200	shore	-0.313642	1.23059e-05	0.483842
cg09204484	CDH4	Body	opensea	0.247291	1.2385e-05	0.438542
cg20893579		IGR	island	-0.220564	1.2385e-05	0.158564
cg14548284	ZNF518B	5'UTR	shore	0.282989	1.23944e-05	0.70109
cg07364760	FBXL7	Body	shelf	-0.332546	1.23944e-05	0.312992
cg05389608		IGR	opensea	0.312652	1.23944e-05	0.465046
cg21256635		IGR	opensea	-0.237981	1.23944e-05	0.511237
cg27560714	EIF4H	Body	opensea	0.300105	1.26431e-05	0.708413
cg14816778		IGR	opensea	-0.333735	1.26431e-05	0.425896
cg09579989		IGR	opensea	0.20027	1.26431e-05	0.350381
cg06435926	TNIP3	TSS1500	opensea	-0.255216	1.26431e-05	0.598206
cg15802548	AMMECR1	5'UTR	shore	0.274624	1.26431e-05	0.438064
cg01148976	MICAL3	5'UTR	opensea	0.412516	1.26431e-05	0.461341
cg19862930		IGR	opensea	-0.233588	1.26431e-05	0.68202
cg17893421		IGR	opensea	-0.285681	1.26431e-05	0.657963
cg08722176		IGR	opensea	-0.216904	1.26431e-05	0.249199
cg24036523	PAPLN	Body	shore	-0.201043	1.26431e-05	0.731438
cg03020891	ABCF1	TSS1500	shore	0.207764	1.26431e-05	0.714218
cg07068735	RAB8B	Body	opensea	-0.240251	1.26431e-05	0.382341
cg04877165	ZAK	Body	opensea	0.405992	1.26431e-05	0.444196
cg21798451	CABIN1	Body	opensea	0.28243	1.26431e-05	0.5676
cg15508768	SH3BP4	5'UTR	opensea	0.321853	1.26431e-05	0.427899
cg16555466	C14orf184	TSS1500	shore	-0.218503	1.26557e-05	0.729164
cg06753901	KIAA1486	TSS1500	opensea	-0.380104	1.26557e-05	0.479475
cg16562704	MAGI1	Body	opensea	0.250303	1.26588e-05	0.709582
cg02812357	XKR6	Body	opensea	0.205947	1.26843e-05	0.788022
cg25494075		IGR	opensea	0.285117	1.27257e-05	0.614815
cg21949913		IGR	opensea	0.321147	1.27257e-05	0.400978
cg27051262		IGR	shelf	-0.234439	1.27257e-05	0.748137
cg15002347		IGR	opensea	-0.209313	1.27257e-05	0.655339
cg16525974		IGR	shore	0.240216	1.27257e-05	0.752622
cg14184130		IGR	opensea	0.311511	1.27257e-05	0.574729
cg00063471	TNFAIP8L3	Body	island	-0.29744	1.27257e-05	0.285387
cg06465806	HOXA6	Body	shore	0.245935	1.27257e-05	0.801912
cg26639076	RIF1	3'UTR	opensea	-0.204179	1.27257e-05	0.512087
cg07516678		IGR	shore	0.352463	1.27257e-05	0.526109
cg04382544		IGR	opensea	0.267011	1.27535e-05	0.697518
cg27088478	TMEM62	Body	opensea	0.244313	1.28274e-05	0.476035
cg18606843		IGR	opensea	0.299614	1.28274e-05	0.668255
cg17879774	FGD6	Body	opensea	0.358203	1.28274e-05	0.503815
cg00653041	CADPS2	Body	shore	0.277866	1.29047e-05	0.582044
cg16463196	PRR5-ARHGAP8	Body	opensea	0.343191	1.29889e-05	0.570794
cg19004222		IGR	opensea	0.221213	1.29968e-05	0.293788
cg09124961		IGR	opensea	0.266973	1.30026e-05	0.603273
cg01237469	NIPBL	5'UTR	opensea	-0.232998	1.30826e-05	0.535117
cg22217860	FLJ42709	Body	shore	-0.360582	1.32487e-05	0.500158
cg16785596	PAQR5	Body	opensea	0.414769	1.32487e-05	0.478703
cg03209395		IGR	opensea	-0.393349	1.32545e-05	0.558228
cg17394766		IGR	opensea	-0.212013	1.32801e-05	0.595648
cg25465438		IGR	opensea	-0.226147	1.33573e-05	0.679138
cg18168101	C8orf56	TSS200	shore	-0.264235	1.33573e-05	0.486179
cg12181083	SULF1	TSS1500	opensea	-0.349322	1.33981e-05	0.314616
cg26251072	SLC19A1	Body	shelf	0.337722	1.34328e-05	0.594517
cg15599832	OSMR	TSS1500	shore	0.394286	1.34328e-05	0.449755
cg01738406	VSIG2	Body	shelf	-0.290412	1.34328e-05	0.576329
cg05514136	PAQR8	Body	shore	0.312627	1.34437e-05	0.741097
cg06446365	RAB24	Body	shore	0.28381	1.34437e-05	0.407924
cg15955907	CCDC85C	Body	opensea	0.33089	1.35737e-05	0.629463
cg03654727	SETBP1	3'UTR	island	-0.204107	1.35865e-05	0.775514
cg11769661		IGR	opensea	-0.229535	1.35865e-05	0.687531
cg23543824	UGT2B4	Body	opensea	-0.218073	1.3627e-05	0.682499
cg12374095		IGR	shore	-0.221957	1.36907e-05	0.600766
cg04788392		IGR	opensea	0.39797	1.36947e-05	0.475485
cg27391674	AP1B1	Body	opensea	0.438941	1.36989e-05	0.477919
cg13154413	ZFYVE21	Body	shore	0.436401	1.36989e-05	0.534184
cg24538776	SNORD115-22	TSS200	opensea	0.219956	1.36989e-05	0.802324
cg03235510	SRGAP1	Body	opensea	-0.32017	1.36989e-05	0.53485
cg11117952		IGR	opensea	0.257736	1.36989e-05	0.335033
cg02427266		IGR	opensea	-0.295703	1.37147e-05	0.556002
cg22920866	ZNF404	TSS1500	opensea	-0.209719	1.37384e-05	0.41625
cg07718431		IGR	opensea	0.283559	1.37384e-05	0.449924
cg11002686		IGR	island	-0.262452	1.3755e-05	0.717562
cg12945378	KSR2	Body	shore	0.202563	1.38094e-05	0.776426
cg27136927		IGR	opensea	-0.279668	1.38554e-05	0.431675
cg16324306	BTBD7	5'UTR	opensea	-0.267515	1.38554e-05	0.5836
cg03486181		IGR	island	0.326871	1.38554e-05	0.739239
cg19540371	DNAH5	TSS1500	opensea	0.414158	1.38554e-05	0.466917
cg24859602		IGR	opensea	-0.233243	1.38724e-05	0.617445
cg02867709		IGR	opensea	0.372701	1.38724e-05	0.485503
cg13273186	ATXN1	5'UTR	opensea	-0.298078	1.38724e-05	0.370296
cg06489418	FTSJ1	5'UTR	island	0.205553	1.38724e-05	0.407893
cg02104893	SMPDL3A	TSS1500	shore	-0.224726	1.38724e-05	0.807028
cg11184796	CCDC22	5'UTR	island	0.224372	1.40006e-05	0.304674
cg18531209	MYH9	5'UTR	opensea	0.234669	1.40006e-05	0.348139
cg01159980	FAM134B	Body	opensea	0.375931	1.40006e-05	0.474969
cg12080979		IGR	opensea	0.410366	1.40006e-05	0.618205
cg08896015	TSHZ1	5'UTR	opensea	-0.21196	1.40006e-05	0.643811
cg09482891	LYPD6B	5'UTR	opensea	-0.207202	1.40006e-05	0.662738
cg10988368	ASCL2	TSS1500	shore	0.331312	1.40006e-05	0.597874
cg02380715	GPR133	Body	opensea	0.216107	1.40006e-05	0.783328
cg09374772	KIAA1949	Body	opensea	-0.267513	1.40006e-05	0.235605
cg19948167		IGR	opensea	-0.274908	1.40006e-05	0.686556
cg19877363		IGR	opensea	-0.220025	1.40006e-05	0.724625
cg02194684	PDZD2	Body	shore	0.321547	1.40392e-05	0.455649
cg27353721		IGR	opensea	-0.244922	1.40669e-05	0.743519
cg07385846	REEP1	Body	opensea	0.283999	1.40707e-05	0.427544
cg06451054	ZNF835	Body	shore	0.203664	1.40707e-05	0.506212
cg21411832		IGR	opensea	-0.235049	1.40898e-05	0.717567
cg14082645		IGR	shore	-0.202816	1.40898e-05	0.523131
cg16146501		IGR	opensea	-0.294712	1.41693e-05	0.581118
cg16333716	PIK3R1	Body	shore	0.320423	1.41693e-05	0.641213
cg09117778		IGR	opensea	-0.240836	1.41693e-05	0.582022
cg09327655	EHD4	Body	shelf	-0.269047	1.42579e-05	0.442237
cg22746421		IGR	opensea	0.272919	1.43612e-05	0.795828
cg07271186		IGR	opensea	-0.280704	1.43627e-05	0.432659
cg18210893	FAAP24	3'UTR	opensea	0.379142	1.45576e-05	0.543966
cg00344672	TTC29	Body	opensea	-0.299716	1.45576e-05	0.664602
cg08889125		IGR	opensea	0.306473	1.45576e-05	0.506104
cg02057782	ATP8A2	Body	shore	-0.204617	1.45722e-05	0.526755
cg12351803		IGR	opensea	-0.258893	1.46068e-05	0.53835
cg08414403	TNS3	Body	opensea	0.366045	1.46068e-05	0.564408
cg27382666	MYOZ2	TSS1500	opensea	-0.225078	1.47425e-05	0.705711
cg11457118	BBX	5'UTR	opensea	-0.263023	1.47466e-05	0.589782
cg18626932	ANKFN1	Body	opensea	0.273447	1.48386e-05	0.35848
cg15556213		IGR	opensea	-0.236491	1.49673e-05	0.832675
cg07429243	PPP2R2B	Body	opensea	-0.204314	1.51233e-05	0.555448
cg22063959	SH2D4A	Body	opensea	0.342495	1.52347e-05	0.660063
cg12891342	LPXN	Body	shore	-0.215196	1.52347e-05	0.623002
cg21932716		IGR	opensea	-0.243466	1.52347e-05	0.750039
cg17184245	RAP1GAP	TSS1500	shore	-0.32636	1.52347e-05	0.527718
cg06996147		IGR	opensea	0.34892	1.52571e-05	0.690954
cg02247227		IGR	opensea	0.39704	1.52571e-05	0.458296
cg14668181	ZNF618	Body	opensea	-0.238745	1.52571e-05	0.653564
cg04338778	PAX7	Body	shore	-0.309354	1.52571e-05	0.234671
cg03421270	TNXB	Body	island	0.23107	1.52571e-05	0.47356
cg24818200	PCDHB4	TSS1500	shore	-0.367234	1.52571e-05	0.631588
cg08456789		IGR	opensea	0.208835	1.52882e-05	0.233785
cg26282762	MUM1	Body	shore	0.341706	1.52963e-05	0.603745
cg04778099	TNS3	Body	opensea	0.27899	1.52963e-05	0.432276
cg07171156		IGR	opensea	0.377701	1.53455e-05	0.708444
cg14251370		IGR	opensea	-0.355924	1.53455e-05	0.49122
cg01922697	NAV2	Body	opensea	0.207679	1.5395e-05	0.821571
cg05843848	SLC34A3	TSS200	shelf	-0.206336	1.54218e-05	0.560674
cg12760893	THSD7A	Body	opensea	-0.221614	1.54251e-05	0.258036
cg03561416	ARID1B	Body	opensea	0.306665	1.54251e-05	0.579711
cg18757405		IGR	opensea	-0.208422	1.54269e-05	0.797302
cg27304952	SCN8A	Body	opensea	0.331373	1.54269e-05	0.615041
cg22996577	SPICE1	Body	opensea	-0.257373	1.544e-05	0.518276
cg06701488		IGR	opensea	-0.209029	1.54765e-05	0.603587
cg24422977	NEDD4	Body	opensea	-0.291847	1.55751e-05	0.617994
cg05437823	TFAP2B	3'UTR	island	-0.237453	1.55779e-05	0.405265
cg19609640	HIVEP3	5'UTR	opensea	0.301101	1.55779e-05	0.472271
cg01154336		IGR	opensea	0.270559	1.55829e-05	0.483407
cg25233024	SPTBN4	3'UTR	opensea	0.246036	1.55953e-05	0.809408
cg14419773	SH3KBP1	Body	opensea	0.251373	1.5837e-05	0.680058
cg13600622	LMX1B	Body	shelf	-0.237684	1.58557e-05	0.548319
cg12397274	TINAG	TSS1500	opensea	0.247207	1.5875e-05	0.511325
cg17494819		IGR	opensea	-0.232864	1.5934e-05	0.660833
cg10969090		IGR	shore	0.260908	1.60293e-05	0.691932
cg21005596		IGR	shore	0.303785	1.60293e-05	0.56149
cg12866229	TACR3	Body	shore	-0.284333	1.60293e-05	0.643991
cg09079495	MYL12B	5'UTR	shelf	-0.246393	1.60705e-05	0.620436
cg20433165	C14orf132	Body	opensea	0.344867	1.61104e-05	0.484674
cg02276868	LOC100288798	Body	opensea	0.326708	1.6148e-05	0.515045
cg06181508		IGR	opensea	-0.233043	1.61753e-05	0.362965
cg11177743		IGR	opensea	0.234944	1.61753e-05	0.368354
cg25851036		IGR	opensea	0.264368	1.62282e-05	0.503103
cg06291968	PAQR4	5'UTR	shore	0.404434	1.62481e-05	0.612674
cg04012614	MAGIX	Body	shore	0.252448	1.62481e-05	0.397358
cg19659138		IGR	opensea	0.385267	1.62481e-05	0.553636
cg10717121	METAP1D	Body	opensea	0.331311	1.62481e-05	0.541509
cg03796334	ENPP7	3'UTR	shore	-0.290756	1.62481e-05	0.538589
cg03519011		IGR	opensea	-0.283498	1.62481e-05	0.605598
cg13609319	KNDC1	Body	shore	0.239486	1.62481e-05	0.529042
cg13861752	CDH4	Body	opensea	0.318055	1.62481e-05	0.640502
cg12125484	PRKAR1B	Body	shore	0.250646	1.62481e-05	0.7944
cg25069034	C18orf63	Body	opensea	-0.291051	1.62481e-05	0.454437
cg20312687	DEFB118	Body	opensea	0.247455	1.62753e-05	0.461609
cg07954863		IGR	opensea	0.330695	1.63379e-05	0.475382
cg19241743	ZNF350	TSS1500	opensea	-0.212823	1.63379e-05	0.210592
cg06859807		IGR	opensea	-0.234115	1.64174e-05	0.302165
cg25011477	KIAA0556	Body	opensea	-0.213182	1.64174e-05	0.512028
cg15653828	SPDEF	5'UTR	shore	0.31559	1.64174e-05	0.425355
cg11537487	MEG8	Body	opensea	0.258618	1.64462e-05	0.330495
cg26738530	THSD4	Body	opensea	0.455266	1.64462e-05	0.477492
cg20935903	LIPE-AS1	Body	opensea	0.392417	1.64462e-05	0.465848
cg13001250		IGR	opensea	0.244624	1.64796e-05	0.438347
cg26506751	PHLDB2	Body	opensea	-0.346857	1.64796e-05	0.292351
cg13664584		IGR	opensea	0.28992	1.64796e-05	0.373539
cg22136726	CAMTA1	Body	opensea	-0.211291	1.65172e-05	0.556055
cg06581718	PEX11G	3'UTR	shore	0.229479	1.65172e-05	0.836071
cg21890726		IGR	island	-0.299405	1.65172e-05	0.276362
cg00869298	NDUFA1	TSS1500	shore	0.202458	1.65293e-05	0.394906
cg22341788	FLT1	Body	opensea	-0.245237	1.65473e-05	0.372713
cg03151294		IGR	opensea	-0.318994	1.65623e-05	0.579185
cg13684013		IGR	opensea	-0.311812	1.65623e-05	0.371989
cg09023900	PARM1	Body	opensea	0.329149	1.65623e-05	0.633479
cg24195768	PPP2R5E	Body	opensea	0.330287	1.65623e-05	0.513774
cg03376032		IGR	opensea	-0.297659	1.66828e-05	0.49872
cg25569536	DOK6	Body	opensea	0.245133	1.66828e-05	0.683795
cg02227600	ARMCX5	TSS1500	shore	0.217427	1.66828e-05	0.273127
cg26858540	ZNF787	Body	shelf	0.323076	1.66828e-05	0.473515
cg06647121		IGR	opensea	0.260099	1.66828e-05	0.458204
cg19107055	DDC	Body	opensea	0.322695	1.66828e-05	0.619123
cg13645300	PLP2	TSS1500	shore	0.24324	1.66828e-05	0.377563
cg21656925		IGR	opensea	0.24652	1.67623e-05	0.662136
cg00965643	DCDC2B	1stExon	shelf	0.268106	1.68594e-05	0.520043
cg20521350		IGR	opensea	0.340739	1.69757e-05	0.620496
cg12271981	SLITRK5	5'UTR	island	-0.288561	1.69757e-05	0.35311
cg19045700		IGR	opensea	-0.248654	1.69757e-05	0.492844
cg08801971		IGR	opensea	0.279055	1.69757e-05	0.530139
cg18389339	DLGAP1	Body	shore	-0.204942	1.69757e-05	0.699919
cg22592705		IGR	opensea	0.301279	1.69757e-05	0.504552
cg21022726	LY86	Body	opensea	0.352672	1.69757e-05	0.400281
cg14229317		IGR	opensea	-0.239514	1.69757e-05	0.636989
cg09623845	LRRN1	5'UTR	shore	0.211324	1.6998e-05	0.815361
cg00952960	LANCL2	Body	opensea	0.269372	1.6998e-05	0.443958
cg16527505	TTC7B	Body	opensea	0.256146	1.6998e-05	0.450571
cg13240089	DLG1	Body	opensea	0.30909	1.7012e-05	0.592439
cg15656474	PCAT29	Body	opensea	-0.204405	1.70173e-05	0.755858
cg12061062	LINC00845	TSS200	opensea	0.370168	1.70173e-05	0.600524
cg21528155	NFIA	Body	opensea	0.233738	1.71157e-05	0.257958
cg17298373	SH3RF3	Body	opensea	0.22429	1.72521e-05	0.688995
cg20025389	SNORD116-23	TSS1500	opensea	0.207973	1.72521e-05	0.715221
cg17277337	LOC100506388	Body	shelf	0.219872	1.72521e-05	0.637309
cg11841894	CDK5RAP2	Body	opensea	0.320396	1.72521e-05	0.478994
cg24304518	POLR1B	TSS1500	shore	-0.258265	1.72521e-05	0.473101
cg23040687	DAAM1	5'UTR	opensea	0.269647	1.7285e-05	0.514915
cg12291192	TBC1D25	TSS1500	island	0.203949	1.72938e-05	0.355695
cg00064235	FLJ41350	Body	island	-0.255165	1.72938e-05	0.235575
cg01779906	RAPGEF2	Body	opensea	-0.245607	1.73339e-05	0.466481
cg13543273		IGR	opensea	0.23138	1.73339e-05	0.722316
cg14842658	RRAS2	Body	opensea	-0.240921	1.74327e-05	0.40612
cg11430259	FGFR2	5'UTR	shore	-0.275006	1.74327e-05	0.579746
cg03952885		IGR	opensea	-0.246946	1.74327e-05	0.67336
cg07386410	USP51	TSS200	shore	0.215421	1.74327e-05	0.464392
cg09585410	TIAM2	Body	opensea	0.300288	1.74327e-05	0.734201
cg05008539	CASC16	Body	opensea	-0.282203	1.74327e-05	0.418796
cg00844439		IGR	island	-0.231606	1.74327e-05	0.183336
cg10233311		IGR	opensea	-0.220961	1.7492e-05	0.567166
cg17410625	DYNLL2	3'UTR	opensea	0.344546	1.7492e-05	0.47318
cg16491327	SEMA6D	5'UTR	shore	-0.223891	1.7492e-05	0.330373
cg26620959	SYNE1	1stExon	shore	-0.244697	1.7497e-05	0.199091
cg19063834	FAM134B	Body	opensea	0.354448	1.7497e-05	0.511614
cg09493619	TAF7L	TSS1500	shore	-0.333862	1.75611e-05	0.459657
cg19764764	LINC00838	TSS1500	opensea	-0.202846	1.76106e-05	0.521811
cg00998451		IGR	island	-0.295078	1.76308e-05	0.366345
cg03555697		IGR	shore	-0.210034	1.76308e-05	0.25926
cg21119165	RNU6-71P	Body	opensea	0.263773	1.76308e-05	0.425201
cg13397022	CDH4	Body	opensea	0.269357	1.76308e-05	0.539198
cg13210763		IGR	opensea	-0.271871	1.76308e-05	0.595082
cg06636221	HMGA2	Body	opensea	0.268644	1.76308e-05	0.765126
cg07611287		IGR	opensea	0.268238	1.76308e-05	0.529775
cg01422796	RPARP-AS1	Body	shore	0.258834	1.76308e-05	0.621261
cg02204637		IGR	shore	0.246313	1.76308e-05	0.708963
cg03569214	TAF1D	Body	opensea	-0.267755	1.76308e-05	0.641918
cg10318528	SFRP2	3'UTR	opensea	-0.370321	1.76308e-05	0.598256
cg00921992	HOMER2	Body	opensea	0.365841	1.76308e-05	0.407216
cg20213508	GNAS	3'UTR	shore	0.210235	1.76308e-05	0.599386
cg16157895	ITPK1	Body	opensea	0.259166	1.77843e-05	0.638432
cg10719727		IGR	opensea	-0.226632	1.79457e-05	0.285628
cg13990685		IGR	island	0.231827	1.79573e-05	0.671779
cg21079113	SYPL2	Body	island	-0.257942	1.79573e-05	0.339299
cg27280901	ARHGDIG	TSS1500	shore	-0.249405	1.80035e-05	0.824759
cg01220345		IGR	opensea	0.349671	1.80477e-05	0.491438
cg04021733		IGR	opensea	0.39801	1.81347e-05	0.442472
cg12243453	HTR3B	TSS200	opensea	-0.289635	1.81523e-05	0.539856
cg02432981		IGR	opensea	-0.339474	1.81601e-05	0.332793
cg06022376	CACTIN-AS1	Body	shore	-0.224033	1.81601e-05	0.377118
cg10456081	FAM155A	Body	opensea	-0.216748	1.82442e-05	0.597338
cg21556223	SLC22A23	Body	opensea	0.243178	1.82615e-05	0.478693
cg03602143	NLRP11	5'UTR	opensea	0.248177	1.82647e-05	0.775738
cg21193249		IGR	opensea	0.335365	1.82647e-05	0.661595
cg14553895	PIK3CA	5'UTR	opensea	-0.263003	1.82647e-05	0.448421
cg09237399		IGR	opensea	0.303533	1.82647e-05	0.56522
cg11181587		IGR	shore	0.245734	1.83208e-05	0.442861
cg21478218	TRIM26	Body	opensea	0.2221	1.83208e-05	0.821137
cg27375566	MYO9A	Body	opensea	0.462399	1.83208e-05	0.521729
cg21352562	CDH4	Body	opensea	0.234328	1.83208e-05	0.322984
cg19303716	MYT1L	Body	opensea	0.267601	1.83208e-05	0.47248
cg04617230	TLN2	Body	opensea	-0.274932	1.83208e-05	0.390019
cg13063101	HAO2	5'UTR	opensea	0.322862	1.83208e-05	0.654073
cg20553004		IGR	opensea	0.2009	1.86349e-05	0.524535
cg01951142	A3GALT2	TSS1500	opensea	0.225563	1.86349e-05	0.668478
cg07451643	RUNDC3A-AS1	Body	shelf	-0.319048	1.86349e-05	0.476341
cg03084334		IGR	opensea	0.297321	1.86588e-05	0.457515
cg02735762	TTF1	5'UTR	shore	-0.225292	1.86588e-05	0.38658
cg10807419		IGR	opensea	0.298508	1.86588e-05	0.500886
cg16596566	CPVL	Body	opensea	0.303436	1.87452e-05	0.46751
cg20423781	CAPN13	TSS1500	opensea	0.357631	1.88013e-05	0.712718
cg11928963		IGR	opensea	-0.200251	1.88071e-05	0.733309
cg16965890	SPIDR	Body	opensea	0.336844	1.88071e-05	0.729295
cg06041852		IGR	shore	0.293163	1.88071e-05	0.659416
cg20498732		IGR	opensea	-0.241151	1.88071e-05	0.587101
cg17156862	KLHDC7A	TSS1500	shore	0.269992	1.88289e-05	0.289083
cg17798934		IGR	shelf	0.319253	1.88289e-05	0.645617
cg08914310	IPO5	5'UTR	opensea	-0.269547	1.89342e-05	0.554476
cg14139082	IL17A	TSS1500	opensea	0.211286	1.89342e-05	0.566102
cg05379350	GIT1	TSS1500	shore	-0.230497	1.89342e-05	0.230784
cg04915618	KALRN	Body	shore	-0.370217	1.89342e-05	0.573693
cg14025053	C8orf56	TSS200	shore	-0.243857	1.89342e-05	0.403833
cg08847335	LARP4B	Body	opensea	0.26193	1.89342e-05	0.788187
cg24860775	GABRA1	5'UTR	opensea	-0.310617	1.89342e-05	0.22179
cg21401457		IGR	island	-0.213193	1.89491e-05	0.720547
cg25135219		IGR	opensea	0.306056	1.89491e-05	0.615716
cg19514328	2024-03-11	Body	opensea	0.209759	1.89491e-05	0.826146
cg13075537	TMEM57	Body	opensea	0.391181	1.89531e-05	0.548339
cg05841636	MBD5	5'UTR	opensea	-0.231043	1.89531e-05	0.709475
cg24664689	XKR6	1stExon	island	0.224399	1.89738e-05	0.151321
cg21205972	SMCO4	5'UTR	opensea	-0.36199	1.90702e-05	0.399421
cg25842405	LOC101927780	Body	opensea	0.255545	1.92033e-05	0.81043
cg25049844	COL18A1	3'UTR	shore	0.237685	1.92065e-05	0.430845
cg24128371	LOC100506175	Body	opensea	0.243435	1.92065e-05	0.329138
cg04369835	AHRR	Body	island	-0.203085	1.92065e-05	0.581433
cg18186914		IGR	opensea	0.457689	1.92758e-05	0.598448
cg00963291	CHAMP1	5'UTR	opensea	0.297346	1.93314e-05	0.571625
cg07382920	TP73	TSS1500	island	-0.205175	1.93569e-05	0.45972
cg10877894		IGR	opensea	-0.276268	1.93569e-05	0.477901
cg00881974		IGR	opensea	0.223261	1.93906e-05	0.359591
cg14448663		IGR	opensea	0.317144	1.94893e-05	0.606306
cg16238086		IGR	opensea	-0.240683	1.95193e-05	0.680418
cg24399122	COL9A1	Body	island	-0.247594	1.95193e-05	0.392044
cg24025782	PACSIN2	5'UTR	opensea	-0.359343	1.95193e-05	0.516429
cg19146360	RANBP3L	Body	opensea	-0.298006	1.96468e-05	0.489925
cg02071828		IGR	opensea	-0.201356	1.96468e-05	0.189899
cg13588791		IGR	opensea	-0.276376	1.97708e-05	0.298563
cg13356427	ESPN	3'UTR	shore	-0.268011	1.98004e-05	0.395248
cg25695290	XDH	Body	opensea	0.251799	1.98354e-05	0.279068
cg15604044	MIR516A1	TSS1500	opensea	0.263491	1.98354e-05	0.725958
cg25846061	AGAP1	Body	opensea	0.297831	1.98373e-05	0.690684
cg10305311	CLDN10	TSS200	island	-0.277478	1.98373e-05	0.201986
cg01567771		IGR	opensea	-0.206499	1.98664e-05	0.502783
cg09002425	DNAAF5	Body	opensea	0.344982	1.98992e-05	0.528678
cg27467358	GALNT9	Body	shore	0.273083	1.98992e-05	0.793815
cg01471802	TRIM6-TRIM34	Body	opensea	-0.239118	1.98992e-05	0.711206
cg15525848	FAM134B	Body	opensea	0.230898	1.99283e-05	0.42981
cg10312356		IGR	opensea	-0.257219	1.99283e-05	0.630861
cg24500428	PTPRN2	Body	shore	0.286465	1.99283e-05	0.722408
cg11463113	CRYGD	TSS1500	shore	-0.23322	1.99283e-05	0.677434
cg17693713	CDH4	Body	opensea	0.310605	1.99496e-05	0.587567
cg13766816		IGR	island	0.207126	1.99496e-05	0.435537
cg26033177		IGR	opensea	0.29211	1.99496e-05	0.53961
cg18339969		IGR	opensea	-0.295629	1.99496e-05	0.36856
cg21386995	TRAF4	Body	shelf	0.396769	1.99496e-05	0.572566
cg11860018	CTNNA3	Body	opensea	-0.262552	1.99496e-05	0.509579
cg20707970	CCDC37	5'UTR	shore	-0.214079	1.99496e-05	0.544526
cg09364022	NTM	Body	opensea	0.248103	1.99496e-05	0.596127
cg23800226	ATP6V1E1	TSS1500	shore	-0.22227	1.99594e-05	0.744454
cg16490823	RPS6KA2	Body	opensea	-0.379422	1.99594e-05	0.331066
cg07480616	CLEC2B	5'UTR	opensea	-0.253672	1.99951e-05	0.460242
cg16496024	PCP4	TSS1500	opensea	-0.401653	2.00075e-05	0.381077
cg13340874	LINC00403	Body	opensea	0.33813	2.00207e-05	0.699543
cg07086945		IGR	opensea	-0.267039	2.00595e-05	0.544329
cg05139500	HOXA10	TSS1500	shore	0.350684	2.00714e-05	0.60581
cg05111885	MDM2	Body	opensea	-0.290188	2.00714e-05	0.515102
cg16787185	C1orf94	TSS1500	shore	0.233437	2.01151e-05	0.721497
cg27558371		IGR	opensea	0.291573	2.02186e-05	0.55321
cg16647682	PPARD	Body	opensea	0.314022	2.02186e-05	0.376616
cg05304220		IGR	opensea	-0.285563	2.06686e-05	0.429316
cg25715134	CACNA1A	Body	shelf	0.258976	2.07048e-05	0.505283
cg08794204		IGR	opensea	0.271463	2.07324e-05	0.353696
cg26335568	APEX2	TSS1500	shore	0.205501	2.07324e-05	0.333569
cg20780420		IGR	opensea	0.311964	2.07324e-05	0.378113
cg18711196		IGR	opensea	-0.21637	2.09863e-05	0.746051
cg13088086	METTL25	Body	opensea	0.310288	2.09863e-05	0.509048
cg01255486	SRP19	Body	shelf	0.233945	2.09926e-05	0.807016
cg18093497		IGR	opensea	0.278162	2.11257e-05	0.3647
cg01594290		IGR	shore	-0.254694	2.11257e-05	0.364963
cg15178610	RNF2	5'UTR	opensea	-0.238662	2.11262e-05	0.40313
cg21127573		IGR	opensea	0.223526	2.11262e-05	0.586503
cg09495909	ISM1	Body	opensea	0.271215	2.11262e-05	0.408625
cg09511963	LOC494141	TSS200	island	-0.207462	2.11262e-05	0.637525
cg23536855	IL1RN	5'UTR	opensea	-0.288764	2.11262e-05	0.276615
cg14495648	PNPLA2	3'UTR	shore	0.28593	2.11262e-05	0.706394
cg18562570		IGR	opensea	-0.279207	2.11322e-05	0.622594
cg12024595	CPS1	TSS1500	opensea	0.311529	2.1195e-05	0.610153
cg24450496	TCERG1L	Body	opensea	0.241144	2.12677e-05	0.767706
cg09913804	RBMS3	Body	opensea	-0.233732	2.12677e-05	0.651134
cg23953052	EPS8L1	TSS1500	opensea	-0.249261	2.12677e-05	0.583985
cg16828023	C2orf40	Body	opensea	-0.246359	2.12835e-05	0.55338
cg06376520	MYF5	1stExon	island	-0.211608	2.13642e-05	0.616241
cg26918679	DIO2-AS1	Body	opensea	0.368924	2.13828e-05	0.653346
cg08131218	MYO3B	Body	opensea	-0.324156	2.14412e-05	0.645712
cg25038040		IGR	shelf	-0.275966	2.14412e-05	0.480086
cg26959316		IGR	opensea	-0.267649	2.14412e-05	0.566205
cg03171465	C2orf55	TSS1500	island	-0.200643	2.14412e-05	0.480828
cg08620138	TPP2	TSS1500	shore	-0.238814	2.15062e-05	0.455789
cg15226339	COBL	TSS1500	shore	-0.234441	2.15062e-05	0.619233
cg03142049	CYSTM1	Body	opensea	0.211645	2.15062e-05	0.636669
cg24216535	PSEN1	Body	opensea	-0.208792	2.1571e-05	0.659688
cg03402369		IGR	opensea	0.297591	2.15977e-05	0.495139
cg25240288		IGR	opensea	0.223751	2.16027e-05	0.608943
cg26284544	SNAPC2	TSS1500	island	-0.201501	2.16065e-05	0.55442
cg03598340	RNF165	5'UTR	opensea	-0.254351	2.16065e-05	0.230521
cg15498236	LOC101927972	TSS1500	opensea	0.414031	2.16065e-05	0.422815
cg15765889		IGR	opensea	0.336499	2.16065e-05	0.647824
cg13587665		IGR	shelf	0.343823	2.16065e-05	0.54218
cg19538644		IGR	opensea	-0.310005	2.16065e-05	0.570147
cg24093887	ISPD	Body	opensea	0.460425	2.16065e-05	0.551305
cg09243824	EHD2	5'UTR	shore	-0.234619	2.16157e-05	0.455747
cg09895325	SRRM1	TSS1500	shore	-0.292983	2.16157e-05	0.468303
cg06854311	CHRND	TSS200	shore	-0.247278	2.16157e-05	0.32278
cg05528266		IGR	opensea	-0.203164	2.16157e-05	0.629058
cg02048377	PLXDC1	3'UTR	opensea	0.371385	2.16189e-05	0.563308
cg22585799	INPP5F	Body	opensea	-0.217641	2.16411e-05	0.539482
cg12923919	HOXA3	TSS200	shelf	0.220679	2.16411e-05	0.524683
cg09210755		IGR	opensea	-0.243926	2.16538e-05	0.606299
cg13029545		IGR	opensea	0.248833	2.16943e-05	0.522801
cg02512656	CUEDC1	5'UTR	opensea	0.341181	2.17939e-05	0.476106
cg02511845		IGR	shelf	0.231635	2.1796e-05	0.435865
cg05021589	LY86	TSS200	opensea	-0.203657	2.1815e-05	0.454075
cg03116171	TECPR2	Body	opensea	0.286235	2.19049e-05	0.57492
cg07699454	KCNK17	Body	shelf	-0.237886	2.19113e-05	0.58344
cg13191545	MAGI2	Body	opensea	0.299094	2.19352e-05	0.453799
cg07358617	C16orf72	Body	opensea	0.200986	2.19352e-05	0.756628
cg02730156		IGR	island	-0.242014	2.19352e-05	0.304359
cg24749559		IGR	opensea	-0.221817	2.19352e-05	0.466035
cg21025494	IGF2BP3	Body	opensea	-0.289102	2.19352e-05	0.353006
cg10862160	RAP1GAP	5'UTR	shore	-0.254974	2.19599e-05	0.610102
cg06618298	MYO10	Body	opensea	0.284904	2.19599e-05	0.319244
cg17343671	RASA2	Body	shelf	-0.246821	2.19599e-05	0.611399
cg05695106	RASA3	Body	island	0.318302	2.19855e-05	0.445559
cg20957511		IGR	opensea	0.308676	2.20626e-05	0.746859
cg09080522	PARVG	TSS1500	opensea	-0.238447	2.20672e-05	0.527927
cg16365663	RNF11	Body	shelf	0.214084	2.20672e-05	0.814964
cg08304040	DEFB132	TSS1500	opensea	-0.281061	2.20746e-05	0.475259
cg22338152	USP29	Body	opensea	0.203574	2.20746e-05	0.420585
cg21507332		IGR	opensea	-0.225428	2.20746e-05	0.511902
cg09868928		IGR	opensea	0.202226	2.20775e-05	0.20845
cg10549234	ADGRL2	5'UTR	opensea	0.228766	2.21128e-05	0.679336
cg15074095	GDNF-AS1	Body	opensea	0.249607	2.21128e-05	0.37532
cg24729988	DAPK2	Body	opensea	0.306741	2.21337e-05	0.721527
cg22295435	VSTM2A	Body	shore	-0.257867	2.21374e-05	0.591848
cg14121816	CDH4	Body	opensea	0.358022	2.21374e-05	0.689255
cg26248586	CLMN	Body	opensea	0.332387	2.21374e-05	0.480995
cg18640098	LOC285692	Body	opensea	0.310211	2.21417e-05	0.687554
cg08933517	TDRD9	Body	opensea	-0.204337	2.22244e-05	0.767076
cg00341878	SORBS2	1stExon	opensea	0.291028	2.22346e-05	0.334772
cg00330078		IGR	opensea	0.246305	2.22682e-05	0.575952
cg16486823		IGR	shore	0.297386	2.22808e-05	0.581069
cg17593472	FGF1	5'UTR	opensea	0.255184	2.22808e-05	0.352633
cg25661980		IGR	opensea	0.241828	2.22808e-05	0.332227
cg09908750	HOXA2	TSS1500	shore	0.302058	2.22808e-05	0.533515
cg20271511	IL17RA	Body	island	-0.310352	2.22808e-05	0.309141
cg14237297	MIR217HG	Body	opensea	-0.322291	2.22984e-05	0.577417
cg16857756	GMDS	Body	opensea	-0.250444	2.23834e-05	0.492427
cg17652538	FAM120A	Body	opensea	0.352118	2.23834e-05	0.568005
cg25856220		IGR	shore	-0.27097	2.23834e-05	0.600559
cg14776168	RORA	Body	opensea	0.338563	2.23834e-05	0.450996
cg27149150	CAMTA1	Body	opensea	-0.301569	2.2579e-05	0.354165
cg11264667		IGR	opensea	-0.263032	2.26104e-05	0.430446
cg15173428	SYN3	1stExon	opensea	0.247766	2.26104e-05	0.434553
cg18035664		IGR	opensea	-0.318459	2.26872e-05	0.593148
cg20719578		IGR	opensea	-0.201136	2.26872e-05	0.424107
cg09203526	TTC12	5'UTR	shore	0.253846	2.27069e-05	0.755454
cg05379755	LOC102724890	TSS200	opensea	-0.281945	2.27334e-05	0.363289
cg01720935	DLEU1	Body	opensea	-0.345522	2.27334e-05	0.47621
cg11591030		IGR	opensea	-0.238324	2.27897e-05	0.354526
cg18907363	CCDC85C	Body	shelf	0.209679	2.28575e-05	0.810683
cg18566479	FANCB	5'UTR	shore	0.210525	2.28831e-05	0.366038
cg27155256		IGR	opensea	0.307395	2.29126e-05	0.534845
cg01616753		IGR	opensea	0.305807	2.29675e-05	0.563347
cg06204665	NIPAL3	5'UTR	shore	0.323416	2.29675e-05	0.630861
cg19200279		IGR	opensea	-0.218138	2.3048e-05	0.325054
cg11208222	C5orf49	TSS1500	shore	0.334819	2.30491e-05	0.568581
cg21976957		IGR	opensea	0.233158	2.30515e-05	0.34559
cg00813027		IGR	opensea	-0.228906	2.30552e-05	0.433347
cg14210447		IGR	opensea	-0.226923	2.31266e-05	0.782187
cg11218661		IGR	opensea	0.243255	2.31272e-05	0.504077
cg13619387	SEMA4D	5'UTR	opensea	0.236089	2.31586e-05	0.639679
cg05798300	STAMBP	Body	opensea	0.31265	2.31586e-05	0.514925
cg11470941		IGR	opensea	-0.273593	2.32117e-05	0.535037
cg12640565		IGR	opensea	0.305584	2.32697e-05	0.477628
cg07798610	PRSS21	Body	island	-0.304317	2.32697e-05	0.424204
cg15906733		IGR	opensea	-0.228684	2.33921e-05	0.594032
cg18685671	LOC284661	Body	opensea	0.309836	2.34518e-05	0.718267
cg11144097		IGR	opensea	0.245043	2.34518e-05	0.373585
cg14862228	TMEM182	Body	opensea	-0.272688	2.35009e-05	0.787148
cg08404354	HABP2	TSS1500	opensea	0.246689	2.35276e-05	0.467621
cg19741073	ASFMR1	Body	island	0.252332	2.35958e-05	0.354665
cg06254336	AGFG1	Body	opensea	0.270217	2.35958e-05	0.722855
cg13427753	RUNX2	Body	opensea	-0.215459	2.36716e-05	0.530998
cg11726229	GABRR3	TSS1500	opensea	-0.228538	2.36716e-05	0.545824
cg03935991	NRP1	Body	opensea	-0.214184	2.37104e-05	0.665709
cg10611692	FIGN	Body	opensea	0.221507	2.37654e-05	0.304067
cg24844131		IGR	opensea	-0.268907	2.37654e-05	0.550886
cg00539049	LYPD6B	5'UTR	opensea	0.265731	2.37654e-05	0.451369
cg00914726	C1orf87	1stExon	island	-0.239173	2.37654e-05	0.608839
cg25687358	DUOXA1	Body	shore	-0.229805	2.37654e-05	0.4257
cg14347274		IGR	opensea	-0.266118	2.37654e-05	0.464733
cg08725822	RAB30	5'UTR	opensea	0.311132	2.37654e-05	0.537841
cg10890302	TNXB	Body	island	0.281027	2.37884e-05	0.352792
cg21472589		IGR	opensea	-0.283547	2.37884e-05	0.312535
cg01397117	SLC22A23	5'UTR	opensea	-0.267445	2.37884e-05	0.718098
cg24599271	LOC101929705	Body	opensea	0.267959	2.37884e-05	0.498926
cg15402529		IGR	shore	-0.233849	2.37973e-05	0.548558
cg21797500		IGR	opensea	0.374252	2.39071e-05	0.477142
cg17480546	CCDC14	5'UTR	shelf	0.276612	2.39071e-05	0.785495
cg11125249	GYG1	Body	opensea	0.361999	2.39338e-05	0.653175
cg03460240	RASA3	Body	island	0.289283	2.39338e-05	0.495147
cg03182528	SNORD116-29	TSS1500	opensea	0.262384	2.39338e-05	0.732937
cg26893685		IGR	opensea	-0.232556	2.39756e-05	0.724009
cg19716687		IGR	opensea	-0.269533	2.39756e-05	0.530895
cg25584865	OTOG	Body	opensea	-0.268904	2.39756e-05	0.448773
cg13357277	GRM4	TSS1500	shore	0.331227	2.39756e-05	0.529317
cg12270320		IGR	opensea	-0.225606	2.39756e-05	0.630724
cg05378303	CPEB4	TSS1500	shelf	0.377031	2.39756e-05	0.640679
cg22367549	ATP2B4	5'UTR	opensea	-0.286062	2.4074e-05	0.351575
cg16397032		IGR	opensea	0.231906	2.4079e-05	0.63038
cg00482555		IGR	shore	-0.245935	2.40816e-05	0.404652
cg06427867	CLDN8	TSS1500	opensea	0.320885	2.40852e-05	0.453532
cg24840062	CDCP1	Body	opensea	-0.255546	2.41238e-05	0.566305
cg17140924	PARK2	Body	opensea	0.213605	2.43236e-05	0.81748
cg03401523	DCAF5	Body	opensea	0.286235	2.43695e-05	0.430915
cg18322600	GALC	Body	opensea	0.278901	2.44206e-05	0.683261
cg13204830		IGR	opensea	-0.346556	2.44214e-05	0.62298
cg14913695	IL17REL	5'UTR	island	-0.394425	2.44214e-05	0.366635
cg18838701	TNNI3	Body	shore	-0.20126	2.44214e-05	0.399625
cg11526413	PLIN1	TSS1500	opensea	0.368853	2.44214e-05	0.541958
cg17792125		IGR	opensea	0.249452	2.44214e-05	0.267457
cg14159342	TP73	Body	shore	-0.361964	2.44214e-05	0.459341
cg25777409		IGR	opensea	0.250578	2.44214e-05	0.810113
cg07484996	TIAM1	5'UTR	opensea	0.314908	2.44579e-05	0.438891
cg26080502	CCDC6	Body	opensea	0.255414	2.44579e-05	0.673542
cg00149455		IGR	opensea	0.200787	2.44669e-05	0.500131
cg12883393	ZDHHC24	Body	shore	-0.219853	2.44669e-05	0.418102
cg03447124	DEDD2	Body	opensea	0.301992	2.44669e-05	0.788822
cg08797444	ABLIM1	Body	opensea	0.311524	2.46926e-05	0.577885
cg22715531	LGR4	Body	shore	0.343504	2.46926e-05	0.712256
cg07968535	TNR	5'UTR	opensea	-0.348249	2.46926e-05	0.702326
cg14485357	NODAL	TSS200	shore	-0.212672	2.47072e-05	0.304382
cg27488530	PCDH18	TSS1500	opensea	-0.337077	2.47684e-05	0.381713
cg00758915	PCDHGA4	Body	shore	-0.305792	2.4846e-05	0.484228
cg12435551	SPAG17	Body	opensea	-0.279249	2.4846e-05	0.232316
cg23340214		IGR	shore	-0.233089	2.49044e-05	0.644374
cg00584457	DDC-AS1	TSS200	opensea	0.291197	2.50127e-05	0.417402
cg17332784	ANKRD30B	Body	opensea	-0.23334	2.50849e-05	0.448972
cg27345595	PSPC1	TSS1500	shore	-0.28921	2.50962e-05	0.468149
cg24185852	MIR585	TSS200	opensea	-0.236889	2.5115e-05	0.40602
cg08910976	ATP1B3	Body	opensea	-0.250373	2.51341e-05	0.570573
cg01846068	KIAA1671	Body	opensea	-0.271963	2.51393e-05	0.449461
cg13298566	GARS	Body	opensea	0.312412	2.51393e-05	0.479051
cg01724748	EEPD1	Body	opensea	0.302265	2.51393e-05	0.720398
cg16755747	CDH4	Body	opensea	0.20975	2.51393e-05	0.450698
cg22822803	WDR8	TSS1500	island	-0.250022	2.51393e-05	0.51223
cg06068545	PTPN14	Body	opensea	-0.316673	2.51393e-05	0.646357
cg09235357	ACSS1	Body	opensea	0.266833	2.51393e-05	0.480761
cg02447462	CFD	Body	island	0.21441	2.5164e-05	0.362775
cg14257583	RBFOX3	5'UTR	opensea	0.343795	2.52883e-05	0.666363
cg00632784	DDC	Body	opensea	0.37238	2.53181e-05	0.565262
cg13872749		IGR	opensea	0.287428	2.53445e-05	0.762756
cg07554496	HDAC4	Body	opensea	0.347939	2.53966e-05	0.662785
cg19387053	HMSD	TSS1500	opensea	-0.265598	2.53966e-05	0.237918
cg11562606		IGR	opensea	0.367739	2.53966e-05	0.594109
cg16471612		IGR	opensea	0.325922	2.53966e-05	0.460839
cg00085434		IGR	island	-0.237842	2.53966e-05	0.508199
cg22154735		IGR	opensea	-0.2276	2.53966e-05	0.44013
cg23361114	PTPRN2	Body	shelf	0.210757	2.53966e-05	0.692763
cg06936803	SORBS2	Body	shore	-0.217498	2.54003e-05	0.686576
cg01576142	TC2N	5'UTR	opensea	0.260874	2.54003e-05	0.422462
cg16433788	NEBL	Body	opensea	0.401295	2.54003e-05	0.45412
cg13010216	RAD52	5'UTR	opensea	-0.222935	2.5417e-05	0.633195
cg22643011	SRPK3	Body	shore	0.269479	2.54987e-05	0.580751
cg12378187	FEZF2	3'UTR	island	-0.347673	2.55116e-05	0.517015
cg19591003	FAM181A	Body	opensea	0.365674	2.55405e-05	0.554787
cg06795233	WNT6	Body	shore	-0.219527	2.55405e-05	0.69502
cg16100950	CDH4	Body	opensea	0.345839	2.55405e-05	0.633706
cg26000536	PRDM16	Body	shore	0.246172	2.55405e-05	0.543154
cg11955717		IGR	opensea	0.282049	2.55405e-05	0.724888
cg17695831		IGR	island	0.29125	2.5587e-05	0.656547
cg24290947	HLA-DMA	TSS1500	opensea	-0.27113	2.56458e-05	0.648513
cg07994345	LOC101927668	Body	opensea	-0.284894	2.56458e-05	0.5273
cg15025103		IGR	island	-0.23852	2.56714e-05	0.425006
cg11737750	CALN1	Body	opensea	0.245821	2.56714e-05	0.548025
cg06218688	NAV2	Body	shore	-0.241591	2.57358e-05	0.218175
cg27104398	PACSIN2	TSS1500	opensea	0.352261	2.57358e-05	0.478432
cg10236603		IGR	opensea	-0.252528	2.57358e-05	0.67739
cg07341934	GNAS	3'UTR	island	0.208815	2.57358e-05	0.508148
cg17027233	MEIS3	TSS1500	shore	-0.203841	2.57358e-05	0.48871
cg17335290	NXPH2	Body	opensea	0.270216	2.57358e-05	0.510453
cg04684072	DIRC3	Body	opensea	0.36341	2.5767e-05	0.555921
cg23490704		IGR	opensea	-0.253808	2.5903e-05	0.311629
cg04793813	MT1E	Body	shore	-0.299548	2.5903e-05	0.361171
cg24955642	CCER2	TSS1500	opensea	-0.24462	2.59428e-05	0.539762
cg21761503		IGR	opensea	0.296878	2.59485e-05	0.456357
cg08805241		IGR	opensea	0.326824	2.59675e-05	0.356118
cg08740358	LINCR-0003	Body	opensea	0.335865	2.59675e-05	0.653727
cg03162779		IGR	opensea	-0.215778	2.59675e-05	0.409885
cg23563248	AGMO	Body	opensea	-0.211209	2.6007e-05	0.534035
cg01633359		IGR	shore	0.320781	2.60457e-05	0.589248
cg26508775	RTFDC1	Body	opensea	-0.261201	2.60457e-05	0.407139
cg27148718	LINC01331	Body	opensea	-0.277185	2.60457e-05	0.490279
cg00799257		IGR	opensea	0.20349	2.60457e-05	0.426298
cg25176746	MYF6	3'UTR	shore	-0.215798	2.6064e-05	0.606603
cg14516100	SORBS2	Body	island	-0.311028	2.6064e-05	0.619672
cg14344464	LGR6	Body	shelf	-0.235022	2.6064e-05	0.7523
cg12645287	SHH	5'UTR	shore	-0.209661	2.6064e-05	0.73164
cg08083242	KLK6	5'UTR	opensea	-0.262304	2.6064e-05	0.388611
cg02709032	SLC7A10	3'UTR	shore	-0.29383	2.61428e-05	0.554668
cg01250845	RAB30	Body	opensea	0.45522	2.61428e-05	0.511212
cg27592035	RBFOX2	TSS1500	opensea	-0.227614	2.61619e-05	0.518546
cg18327147	TCERG1L	Body	opensea	0.261841	2.61788e-05	0.647521
cg24879273	FLJ41350	Body	island	-0.225407	2.62785e-05	0.329327
cg11028622		IGR	opensea	-0.224333	2.62785e-05	0.364845
cg01564661	CRIP2	Body	shore	0.352934	2.63183e-05	0.474589
cg04304054		IGR	opensea	-0.27745	2.63183e-05	0.718893
cg25630838	STARD8	TSS1500	shore	0.219871	2.63183e-05	0.542887
cg17594278	ACAD10	Body	opensea	0.277833	2.63595e-05	0.654837
cg11822079		IGR	opensea	-0.271208	2.63595e-05	0.322739
cg18093173		IGR	opensea	0.385167	2.63935e-05	0.571376
cg08389324	MGLL	Body	opensea	0.355974	2.63935e-05	0.506612
cg12841645	SEMA6D	5'UTR	opensea	-0.225973	2.63935e-05	0.446691
cg10287786	DSCAML1	Body	shore	-0.250092	2.63935e-05	0.758479
cg05887469	TRAPPC11	Body	opensea	0.285116	2.64387e-05	0.636374
cg07631407	TTBK1	Body	island	-0.285705	2.64507e-05	0.557684
cg10239376		IGR	opensea	0.244221	2.64932e-05	0.406707
cg14030300	PCDHAC2	TSS200	shore	-0.302975	2.65031e-05	0.271414
cg00216997	GPKOW	TSS200	island	0.200011	2.65939e-05	0.322677
cg22383942	GRIA1	Body	opensea	0.261996	2.66017e-05	0.760499
cg13092992		IGR	opensea	0.376099	2.66017e-05	0.651298
cg19569294	SUSD6	5'UTR	opensea	0.2353	2.66017e-05	0.329162
cg18833713	C6orf106	Body	opensea	-0.241627	2.6641e-05	0.696196
cg19758142	NCEH1	5'UTR	opensea	0.443082	2.67077e-05	0.519625
cg00320902	SRGAP1	Body	opensea	0.376399	2.67384e-05	0.637174
cg10409230	KCNH4	Body	opensea	0.20162	2.67384e-05	0.841376
cg01389428		IGR	opensea	-0.284289	2.67645e-05	0.709578
cg11152617		IGR	opensea	0.280407	2.67645e-05	0.383779
cg18200500		IGR	opensea	-0.288445	2.6793e-05	0.49687
cg21461576	PYROXD1	TSS1500	shore	-0.312808	2.68001e-05	0.640809
cg10245137		IGR	opensea	-0.242746	2.68001e-05	0.684492
cg14091154	FRAS1	Body	opensea	-0.266724	2.68001e-05	0.370898
cg27363726	LINC00578	Body	opensea	0.40865	2.68001e-05	0.561971
cg24090266	PPFIBP2	ExonBnd	opensea	0.240151	2.68001e-05	0.542324
cg09114125		IGR	opensea	-0.221429	2.68664e-05	0.520034
cg25994039	KSR1	5'UTR	opensea	-0.290875	2.68678e-05	0.697764
cg27310842		IGR	opensea	0.215559	2.68678e-05	0.724464
cg09607047	MIR365-1	TSS1500	opensea	0.229301	2.68678e-05	0.299679
cg11022525		IGR	opensea	0.257854	2.68678e-05	0.526263
cg03630085		IGR	opensea	-0.241264	2.69427e-05	0.541058
cg22579495		IGR	opensea	-0.311415	2.69427e-05	0.603674
cg07013020		IGR	opensea	-0.25671	2.70006e-05	0.316494
cg24813790	PIK3R1	Body	shelf	0.334681	2.70006e-05	0.421452
cg08992854	SOX8	3'UTR	shore	0.238823	2.70006e-05	0.700672
cg02108620	ULK4	5'UTR	shore	-0.212817	2.70236e-05	0.522876
cg10959408	GLIS1	Body	opensea	0.260275	2.70236e-05	0.487294
cg22240437	MRPL30	3'UTR	opensea	0.283654	2.70236e-05	0.56983
cg00741349	ZNRF3	Body	opensea	0.261562	2.70236e-05	0.377466
cg00648932		IGR	opensea	-0.245351	2.70611e-05	0.684995
cg12836959		IGR	opensea	-0.246486	2.70636e-05	0.516633
cg16050571		IGR	opensea	-0.30307	2.70806e-05	0.523728
cg23711394		IGR	opensea	0.243948	2.71385e-05	0.528346
cg13914608	CECR2	5'UTR	opensea	-0.283089	2.73983e-05	0.379284
cg09048221	SMIM18	5'UTR	opensea	-0.201816	2.74335e-05	0.78417
cg09734183	RIN2	Body	opensea	0.31918	2.74335e-05	0.465361
cg00089814		IGR	opensea	0.269954	2.74335e-05	0.351939
cg02462812	PCDHB4	TSS200	shore	-0.250179	2.74335e-05	0.63645
cg15688713	TBC1D23	Body	shelf	-0.258086	2.74335e-05	0.550911
cg04054036	SPTB	Body	opensea	0.342986	2.74955e-05	0.436378
cg01347842		IGR	opensea	-0.262638	2.74957e-05	0.521653
cg03922471		IGR	opensea	-0.205106	2.74957e-05	0.626856
cg14534144	TMCO3	Body	shelf	0.232316	2.75495e-05	0.821737
cg00021030	FLOT2	TSS1500	shore	0.216637	2.76272e-05	0.771097
cg05696892		IGR	opensea	-0.217943	2.76483e-05	0.702891
cg08932380	FER1L6	Body	opensea	-0.284789	2.76598e-05	0.498226
cg04029738	FASN	Body	island	0.203149	2.77919e-05	0.830148
cg26345663	SLC1A3	Body	opensea	0.365712	2.79187e-05	0.550571
cg13828890		IGR	opensea	-0.207035	2.79187e-05	0.397684
cg24140775	LILRB4	TSS200	opensea	0.33119	2.79187e-05	0.722018
cg21183404		IGR	opensea	-0.200259	2.79422e-05	0.588684
cg01200805		IGR	opensea	0.258456	2.79428e-05	0.820043
cg05572334		IGR	opensea	0.333693	2.81829e-05	0.658598
cg15680288		IGR	opensea	-0.207021	2.81829e-05	0.533593
cg04364015		IGR	opensea	-0.205339	2.82242e-05	0.720647
cg24723731		IGR	opensea	-0.215808	2.82242e-05	0.701196
cg23934700		IGR	island	-0.208583	2.82242e-05	0.311917
cg03970153		IGR	opensea	0.430667	2.82671e-05	0.55505
cg03347632	PGBD5	3'UTR	opensea	0.254435	2.83343e-05	0.638664
cg02568084	SCMH1	Body	opensea	0.332356	2.83343e-05	0.462587
cg12913175	AUTS2	Body	opensea	-0.240887	2.83438e-05	0.65386
cg26189303		IGR	opensea	-0.287104	2.83566e-05	0.265675
cg05590723	DUOX1	5'UTR	shore	0.265813	2.83617e-05	0.708331
cg18905132		IGR	opensea	-0.26322	2.83705e-05	0.607911
cg25400358	GPR137	Body	shore	0.261825	2.83705e-05	0.511478
cg06412648		IGR	opensea	0.216275	2.83705e-05	0.659446
cg12853235	IQCJ	Body	opensea	-0.279341	2.84095e-05	0.476411
cg23701142	C5orf67	5'UTR	opensea	0.361569	2.84095e-05	0.720765
cg18800948	CA8	Body	opensea	-0.386343	2.86526e-05	0.607636
cg19405695		IGR	opensea	-0.291289	2.86922e-05	0.756449
cg20851904		IGR	opensea	0.315779	2.86922e-05	0.585676
cg15361424		IGR	opensea	-0.235135	2.86922e-05	0.3656
cg17614575		IGR	opensea	0.338632	2.87865e-05	0.415268
cg15414638		IGR	shore	-0.253668	2.87865e-05	0.463841
cg07015554		IGR	opensea	-0.310367	2.87865e-05	0.495233
cg17260475		IGR	opensea	0.302936	2.87865e-05	0.3924
cg03058273		IGR	opensea	0.319461	2.88056e-05	0.471338
cg01441113	SORBS2	Body	shore	-0.245531	2.8833e-05	0.517768
cg20499941		IGR	opensea	0.235123	2.88375e-05	0.731324
cg06551987		IGR	opensea	0.313012	2.88759e-05	0.466071
cg23172892	RHAG	1stExon	opensea	-0.244705	2.88908e-05	0.702548
cg05019173		IGR	shore	0.298389	2.89277e-05	0.726454
cg16288880		IGR	opensea	0.323516	2.89648e-05	0.499328
cg19603134	PARVG	5'UTR	opensea	-0.287084	2.89881e-05	0.373026
cg22791899		IGR	opensea	-0.252742	2.90143e-05	0.545565
cg07821620		IGR	shelf	-0.325408	2.90143e-05	0.478785
cg06582831		IGR	opensea	0.220446	2.90143e-05	0.787754
cg08175065	PPP1R16B	Body	opensea	0.206213	2.90143e-05	0.640615
cg10632728		IGR	opensea	-0.265505	2.90143e-05	0.55552
cg03113739	DNAAF5	Body	opensea	0.257784	2.9015e-05	0.448301
cg05512157	DIP2B	Body	shelf	0.394231	2.9015e-05	0.492859
cg08895618	NDST1	TSS1500	opensea	0.311981	2.9015e-05	0.471807
cg25807280	VSTM2A-OT1	TSS200	opensea	-0.334457	2.9015e-05	0.590888
cg08072402		IGR	opensea	-0.253431	2.90413e-05	0.18677
cg12753986		IGR	opensea	-0.246693	2.9096e-05	0.526682
cg18588323	TNFAIP8L3	Body	island	-0.296644	2.91029e-05	0.564658
cg16282618		IGR	opensea	-0.200052	2.91883e-05	0.684919
cg18710798	KIAA1024	5'UTR	opensea	0.200733	2.92549e-05	0.824482
cg26347189	THEM4	Body	shore	-0.325284	2.92752e-05	0.649831
cg14894367	AP2A2	Body	opensea	0.2804	2.92935e-05	0.705711
cg20253410		IGR	shore	0.379012	2.93744e-05	0.640894
cg20951694		IGR	opensea	0.363859	2.93744e-05	0.43148
cg24037946		IGR	opensea	-0.230988	2.93744e-05	0.418877
cg16455791		IGR	shore	-0.294679	2.9375e-05	0.338754
cg06338550		IGR	shelf	0.280237	2.94284e-05	0.577676
cg17901554	C20orf194	ExonBnd	opensea	0.372519	2.94284e-05	0.506296
cg27451966	LINC01587	TSS1500	opensea	0.304264	2.94284e-05	0.463767
cg07285237		IGR	opensea	-0.283215	2.94284e-05	0.423113
cg24218825		IGR	opensea	-0.218209	2.94284e-05	0.596472
cg21625858	MPPED1	TSS1500	shore	-0.210981	2.94284e-05	0.773166
cg23706615	EFNA2	Body	island	-0.313329	2.94284e-05	0.441973
cg21715435	SLC24A3	Body	opensea	-0.31496	2.94854e-05	0.642242
cg12302402	LOC494141	TSS200	island	-0.251728	2.96025e-05	0.559428
cg04430124		IGR	opensea	-0.201218	2.96025e-05	0.644139
cg02852529	NAV2	Body	opensea	0.286979	2.96106e-05	0.420444
cg14930977	ADGRF3	Body	opensea	0.28519	2.96106e-05	0.72557
cg03797537		IGR	shelf	0.315733	2.96106e-05	0.736387
cg19425603	PCDH7	Body	opensea	0.220756	2.96481e-05	0.330043
cg03479065		IGR	shore	-0.231812	2.96481e-05	0.518988
cg05288977	TTC39A	Body	opensea	-0.26286	2.97134e-05	0.651022
cg11293610		IGR	opensea	-0.223048	2.97644e-05	0.165106
cg05229958	CCDC85C	Body	opensea	0.42696	2.97828e-05	0.53981
cg06868100	PRR15	3'UTR	shore	-0.260818	2.98022e-05	0.518217
cg00754253	HRASLS5	TSS1500	shore	-0.327213	2.98022e-05	0.639948
cg13719099		IGR	opensea	0.224639	2.99116e-05	0.784118
cg05979457		IGR	opensea	-0.236406	2.99682e-05	0.451938
cg10893295	MEG3	Body	opensea	0.203504	2.99682e-05	0.757305
cg08326593	TMCC2	Body	opensea	-0.222385	2.99682e-05	0.26309
cg12144121		IGR	opensea	0.280016	2.99682e-05	0.463733
cg21987628	TTBK2	Body	opensea	0.316477	2.99682e-05	0.668089
cg03159396	TFAP2B	Body	shore	-0.261842	2.99682e-05	0.4203
cg13578408	NXPH1	Body	shore	-0.327231	2.99838e-05	0.415848
cg14906909	ACSS3	Body	opensea	0.260502	3.00351e-05	0.389577
cg07370390		IGR	opensea	-0.237948	3.00351e-05	0.602524
cg19295314	GMDS	Body	opensea	-0.20011	3.00352e-05	0.776597
cg23850967	C3orf67	Body	opensea	-0.306727	3.00352e-05	0.468748
cg21773820		IGR	opensea	-0.218183	3.00352e-05	0.577648
cg09624466	OTX2OS1	TSS1500	island	-0.433821	3.00352e-05	0.558356
cg22646149	SYP	3'UTR	island	0.238757	3.01633e-05	0.408986
cg21038253		IGR	opensea	-0.288667	3.0174e-05	0.638732
cg15082473	RASA3	Body	shelf	0.332544	3.0174e-05	0.456485
cg10764492	RFX4	Body	opensea	0.29449	3.0174e-05	0.520626
cg21332471		IGR	opensea	-0.300961	3.0174e-05	0.584168
cg05763299	MAL	Body	opensea	-0.270943	3.01848e-05	0.567291
cg20969221	ACP2	Body	opensea	0.284405	3.01848e-05	0.754575
cg25656315		IGR	opensea	0.233214	3.01884e-05	0.465503
cg17847428	LNX2	5'UTR	shore	0.277292	3.01884e-05	0.729795
cg02012853	SNORD116-7	TSS1500	opensea	0.239217	3.01884e-05	0.798043
cg09065929	JAZF1	Body	opensea	0.358667	3.02336e-05	0.585601
cg05905176	TNFAIP8L3	Body	island	-0.377597	3.02976e-05	0.344943
cg27002237	TP53AIP1	TSS1500	opensea	-0.253077	3.02976e-05	0.621161
cg01960109		IGR	opensea	-0.24832	3.03303e-05	0.355962
cg17091230	ACSL3	5'UTR	opensea	0.256564	3.03561e-05	0.576963
cg21328779	PHLDB2	Body	opensea	-0.323264	3.04339e-05	0.385562
cg17966227		IGR	shelf	0.336077	3.04339e-05	0.526126
cg02878244	DBX1	TSS200	island	-0.287212	3.05547e-05	0.542643
cg06798846	SEMA3F	Body	opensea	0.256942	3.05974e-05	0.390874
cg08359956	TMEM176B	1stExon	island	-0.234806	3.05974e-05	0.271102
cg08422172		IGR	shelf	0.36823	3.06377e-05	0.538709
cg01907761	SPINK5L3	TSS1500	opensea	-0.239232	3.06454e-05	0.537703
cg26052460		IGR	opensea	-0.209586	3.0667e-05	0.676247
cg11174251	FHDC1	Body	opensea	0.227118	3.06799e-05	0.332689
cg16579969	COL9A1	1stExon	island	-0.239532	3.0766e-05	0.294423
cg03392371		IGR	opensea	-0.273092	3.0863e-05	0.541176
cg18789918	SLITRK1	3'UTR	shore	-0.210298	3.0863e-05	0.609744
cg18512251	PARVA	TSS1500	shore	-0.319415	3.08987e-05	0.485898
cg07872489	PIK3R1	Body	shore	0.463535	3.09103e-05	0.566679
cg04911348	CLASP1	Body	opensea	0.299975	3.09103e-05	0.44456
cg22813735	CHODL	5'UTR	opensea	-0.351357	3.09103e-05	0.428818
cg21106407		IGR	shore	-0.349449	3.09103e-05	0.558055
cg14287814	LOC102723344	Body	opensea	0.257656	3.09103e-05	0.394495
cg15418534	COL2A1	Body	shelf	-0.201707	3.09235e-05	0.524269
cg15313401		IGR	opensea	0.292297	3.09966e-05	0.677198
cg16539741	CHN2	Body	opensea	0.284663	3.09966e-05	0.33485
cg00400952		IGR	opensea	0.294505	3.1012e-05	0.669021
cg17543218	SHROOM3	Body	shore	0.419802	3.10158e-05	0.556115
cg11679609		IGR	opensea	0.205061	3.10158e-05	0.414185
cg23596826	DIP2C	Body	shelf	0.342622	3.10228e-05	0.528886
cg18164349		IGR	opensea	0.27892	3.10228e-05	0.559966
cg17971290	SMYD3	Body	opensea	0.216025	3.10442e-05	0.656741
cg01823414		IGR	opensea	0.3716	3.10442e-05	0.430897
cg02227339	POU6F2	Body	opensea	0.231659	3.10442e-05	0.404877
cg07588148	DDX4	TSS1500	opensea	-0.231991	3.10442e-05	0.692413
cg19188855		IGR	island	-0.288231	3.10442e-05	0.416516
cg05262409	SLC5A3	5'UTR	opensea	-0.201543	3.10442e-05	0.813601
cg23378722		IGR	opensea	0.22475	3.10442e-05	0.342952
cg06073355	TMEM30C	TSS200	opensea	0.212982	3.10442e-05	0.790279
cg06053495	ST5	Body	opensea	0.297398	3.10478e-05	0.507055
cg09049861	GNAS	5'UTR	shore	0.289668	3.10481e-05	0.518798
cg08693490		IGR	opensea	-0.204308	3.10481e-05	0.362592
cg06550748		IGR	opensea	0.305898	3.10783e-05	0.538191
cg19776092		IGR	shelf	-0.211254	3.10918e-05	0.687542
cg08108680	RBMS3	Body	opensea	-0.247002	3.10918e-05	0.233971
cg20858481		IGR	opensea	-0.276714	3.10918e-05	0.342558
cg14152591	FAM107B	Body	opensea	0.253585	3.113e-05	0.325649
cg19741129	LINC00883	Body	opensea	-0.227423	3.11347e-05	0.704899
cg26452224		IGR	shelf	0.263246	3.12026e-05	0.590249
cg07629454	CASR	5'UTR	island	-0.275229	3.12026e-05	0.411888
cg03141489	RBFOX3	5'UTR	opensea	0.242674	3.1218e-05	0.668049
cg09076339	ITPKB	Body	shore	-0.200891	3.12834e-05	0.431079
cg27589230		IGR	opensea	-0.213353	3.12952e-05	0.446519
cg09556286	GPR110	TSS200	opensea	0.32666	3.13477e-05	0.565749
cg24886724		IGR	opensea	0.252494	3.13693e-05	0.346179
cg16070350	GRAP2	5'UTR	opensea	-0.242127	3.13999e-05	0.635077
cg26470457	ZMIZ1	Body	opensea	0.337331	3.13999e-05	0.429502
cg15488998	CLMN	Body	opensea	0.263096	3.13999e-05	0.324636
cg19492010	PLCB4	5'UTR	opensea	0.202607	3.13999e-05	0.264274
cg02253040	LPCAT3	Body	opensea	0.334244	3.13999e-05	0.494772
cg20273531	FAM134B	TSS1500	opensea	0.388482	3.14306e-05	0.468274
cg26127925		IGR	shelf	0.328342	3.14793e-05	0.545641
cg10923428	LINC00607	Body	opensea	-0.298824	3.15955e-05	0.278763
cg01464067		IGR	opensea	0.217975	3.15955e-05	0.751854
cg27519373	PEG3	5'UTR	island	0.241327	3.15955e-05	0.434573
cg11495303		IGR	shore	-0.321323	3.15955e-05	0.597968
cg00009737	SHROOM3	Body	opensea	0.249118	3.15955e-05	0.415927
cg26010015		IGR	opensea	-0.204311	3.15955e-05	0.574206
cg16953365		IGR	opensea	-0.225633	3.16052e-05	0.565357
cg11293572	PTPRN2	Body	opensea	0.240503	3.16168e-05	0.682785
cg23341488	CAND1.11	Body	opensea	-0.240952	3.16168e-05	0.372129
cg08926477	FNDC3B	Body	opensea	0.333921	3.16481e-05	0.39951
cg20969872		IGR	opensea	-0.290059	3.16841e-05	0.618799
cg13663284	TRAM2	Body	opensea	0.22892	3.16841e-05	0.28461
cg20820894	SSH2	Body	opensea	-0.249291	3.17149e-05	0.808027
cg25878965	MPP7	Body	opensea	-0.295865	3.17306e-05	0.293889
cg03054684	MOBP	5'UTR	shore	-0.347832	3.17306e-05	0.389466
cg10671180	SNORD115-39	TSS200	opensea	0.206131	3.17306e-05	0.58032
cg00190549	2024-12-01	TSS1500	opensea	-0.351885	3.17306e-05	0.650607
cg19581707	SLC25A18	Body	opensea	0.253862	3.17307e-05	0.803126
cg18067932		IGR	opensea	-0.238396	3.18622e-05	0.519484
cg06855983	MIR181C	TSS1500	shore	-0.213967	3.18759e-05	0.535687
cg07474477	PKMYT1	Body	shore	0.32928	3.18759e-05	0.518502
cg14726488	OLIG3	TSS200	shore	-0.338071	3.18926e-05	0.305216
cg23898929		IGR	opensea	0.336327	3.20048e-05	0.548725
cg19124612	LRRC1	Body	opensea	0.27474	3.20048e-05	0.421768
cg02722997		IGR	opensea	0.24826	3.20341e-05	0.626142
cg17593342		IGR	opensea	-0.244984	3.20341e-05	0.617033
cg27391744	AQP5	Body	shore	0.39885	3.20341e-05	0.714139
cg16426034		IGR	opensea	0.335862	3.21794e-05	0.455312
cg13453904		IGR	opensea	-0.252535	3.23511e-05	0.494244
cg18388998	MTURN	Body	opensea	0.317866	3.23749e-05	0.543527
cg20731469	NR2E1	Body	island	-0.34033	3.25896e-05	0.42109
cg01837848	TMEM132D	Body	shore	0.223618	3.26243e-05	0.816953
cg07451370	KIRREL3	Body	opensea	0.232417	3.26481e-05	0.627735
cg10402936	UGT3A2	TSS1500	opensea	-0.314413	3.26481e-05	0.416143
cg24720636	ABCC4	Body	opensea	0.402606	3.26608e-05	0.643178
cg18083248	ATP10A	TSS1500	shore	-0.227697	3.26949e-05	0.417097
cg09406856	LRIG1	Body	opensea	0.344423	3.26949e-05	0.403773
cg09186408	MIR33B	TSS1500	shore	0.312947	3.26949e-05	0.754355
cg17425561	DNAAF5	Body	opensea	0.280986	3.27297e-05	0.544729
cg08336938	KIRREL3	Body	opensea	0.254005	3.27474e-05	0.720839
cg26631127	VSTM1	TSS1500	opensea	0.285118	3.27474e-05	0.737715
cg13860281	VOPP1	Body	shore	-0.374915	3.27474e-05	0.411048
cg16378234		IGR	shore	0.253917	3.27474e-05	0.775475
cg02443129		IGR	opensea	-0.31625	3.27474e-05	0.664342
cg05626831		IGR	shore	0.230822	3.28039e-05	0.588904
cg10795973		IGR	opensea	0.274563	3.28209e-05	0.460368
cg09513263		IGR	opensea	0.265065	3.29039e-05	0.518773
cg19978318	VWC2L	Body	opensea	-0.293213	3.29257e-05	0.441186
cg23832994	LRRC8A	5'UTR	opensea	-0.208214	3.2977e-05	0.338412
cg04534320	CUEDC1	5'UTR	opensea	0.357181	3.2977e-05	0.433842
cg12598865		IGR	shelf	0.227518	3.30078e-05	0.482303
cg16751949		IGR	opensea	0.348612	3.30078e-05	0.498362
cg13224197		IGR	island	0.254537	3.30355e-05	0.761972
cg15642891	ARNT2	Body	opensea	-0.21651	3.30355e-05	0.443161
cg01832492	GRM4	Body	shelf	0.31734	3.3128e-05	0.505521
cg03131126	IGSF21	Body	opensea	-0.238562	3.31486e-05	0.594291
cg04220116		IGR	opensea	-0.322272	3.31701e-05	0.503753
cg03089262		IGR	opensea	-0.257334	3.31996e-05	0.588891
cg06410974	NFKBIZ	5'UTR	opensea	-0.230519	3.32085e-05	0.454327
cg12408621	KBTBD11-OT1	TSS200	shelf	0.204591	3.32561e-05	0.726517
cg24166294	CDH4	Body	opensea	0.323949	3.3293e-05	0.732859
cg22405962	HIVEP3	Body	opensea	0.29405	3.33703e-05	0.59477
cg25872320	CLMN	Body	opensea	0.269106	3.34751e-05	0.406084
cg12091936		IGR	opensea	-0.374208	3.35169e-05	0.47127
cg14439102	GNAQ	Body	opensea	-0.208113	3.35314e-05	0.647286
cg27179041	PTPRG	Body	opensea	-0.246876	3.35325e-05	0.485966
cg06196314		IGR	opensea	0.215061	3.35325e-05	0.82225
cg07677192		IGR	shore	-0.248393	3.35325e-05	0.69876
cg00639121		IGR	opensea	0.248684	3.35325e-05	0.77569
cg09225457	NXPH1	Body	shelf	-0.302911	3.35325e-05	0.514717
cg20792010		IGR	opensea	-0.283007	3.35325e-05	0.474384
cg04117886	SOX13	5'UTR	opensea	0.443083	3.35325e-05	0.483303
cg12791659		IGR	opensea	-0.283482	3.35325e-05	0.467101
cg25741829	NTN4	Body	shelf	0.322154	3.35325e-05	0.736871
cg07301793	LINC01330	Body	opensea	-0.351651	3.35325e-05	0.389876
cg21756765	SYN3	5'UTR	opensea	0.280732	3.35325e-05	0.577927
cg19448311	GABRR3	ExonBnd	opensea	-0.236574	3.35325e-05	0.639268
cg08704764		IGR	opensea	-0.294548	3.35635e-05	0.571119
cg02476190		IGR	opensea	0.254174	3.35648e-05	0.500144
cg13429286	AUTS2	Body	opensea	0.320831	3.35801e-05	0.478984
cg20017537		IGR	opensea	0.251912	3.35801e-05	0.452182
cg16707954	OTX2OS1	Body	opensea	-0.235662	3.36189e-05	0.59287
cg02588889		IGR	opensea	-0.271666	3.37724e-05	0.422121
cg07621561		IGR	opensea	-0.382963	3.37839e-05	0.399996
cg00066653	MSH3	Body	opensea	-0.205117	3.37839e-05	0.415254
cg06056170	NFKBIZ	5'UTR	shelf	-0.227959	3.39832e-05	0.58056
cg23694490	TNS3	Body	opensea	0.31986	3.40117e-05	0.432032
cg26979906		IGR	opensea	-0.217657	3.40771e-05	0.836826
cg08872920	SLC38A1	3'UTR	opensea	0.309425	3.41959e-05	0.367409
cg16205551	LINC00882	Body	opensea	-0.376306	3.41959e-05	0.263682
cg26869615	NAV2	Body	opensea	0.361624	3.41959e-05	0.553443
cg24614671		IGR	shelf	0.300239	3.41959e-05	0.490873
cg09584097		IGR	opensea	-0.24293	3.41985e-05	0.681787
cg27654476		IGR	shelf	0.291427	3.42115e-05	0.600782
cg16349264		IGR	opensea	0.270355	3.4221e-05	0.535784
cg18602667	FMN1	TSS1500	shore	-0.245376	3.42391e-05	0.48754
cg20266770		IGR	opensea	-0.427382	3.42391e-05	0.342824
cg25298161	LTK	TSS200	shore	-0.248234	3.43076e-05	0.580289
cg06783981	KRTAP5-11	1stExon	opensea	-0.204928	3.43076e-05	0.783606
cg01448276	DLX5	TSS1500	shore	-0.203378	3.43076e-05	0.20218
cg27000534		IGR	island	-0.271792	3.43076e-05	0.255499
cg24142650		IGR	shore	-0.221953	3.43083e-05	0.651238
cg09217922	LPCAT3	Body	opensea	0.350472	3.43083e-05	0.491111
cg11666486	LINC01411	Body	opensea	0.288765	3.44137e-05	0.451095
cg11907333	RANGAP1	Body	opensea	0.439134	3.44299e-05	0.535257
cg26267081	FAM181A	Body	opensea	0.25771	3.44299e-05	0.551914
cg08638572		IGR	opensea	-0.200797	3.44299e-05	0.390334
cg18494190	PAX2	3'UTR	shore	-0.222166	3.44299e-05	0.378077
cg02329351	TUSC8	Body	opensea	0.321023	3.44653e-05	0.419458
cg09829636	ANKRD9	TSS1500	shore	-0.287329	3.44922e-05	0.302918
cg12336358	MAGI3	Body	opensea	0.29594	3.45115e-05	0.54867
cg26999561	LOC100996342	Body	opensea	0.249919	3.45147e-05	0.495009
cg15326513		IGR	opensea	-0.3672	3.45752e-05	0.445974
cg26474499		IGR	opensea	0.263015	3.45752e-05	0.501975
cg00060605		IGR	shelf	-0.231736	3.45752e-05	0.476524
cg12733438		IGR	opensea	0.31408	3.45752e-05	0.396103
cg08081580	C2orf76	Body	opensea	0.298034	3.46738e-05	0.344216
cg08159033		IGR	opensea	0.220496	3.47218e-05	0.312699
cg10725542	TM4SF1	Body	opensea	0.281178	3.47467e-05	0.319392
cg14631153		IGR	opensea	-0.23667	3.487e-05	0.533819
cg21325644		IGR	opensea	-0.200533	3.49244e-05	0.584809
cg02786964		IGR	opensea	0.292923	3.49244e-05	0.480684
cg26010734	EPHX3	TSS200	shore	-0.277936	3.49599e-05	0.458308
cg13284285	MYO10	Body	opensea	0.321848	3.504e-05	0.467985
cg12648523	ERBB2	3'UTR	shelf	0.239713	3.504e-05	0.681533
cg02522817		IGR	opensea	0.339082	3.5119e-05	0.407797
cg14850728	THY1	TSS1500	shore	0.211374	3.5119e-05	0.790919
cg08644897		IGR	shelf	0.322863	3.521e-05	0.559059
cg27592062	LRRK2	Body	opensea	-0.301921	3.54027e-05	0.606851
cg00210953	LOC101928978	Body	opensea	-0.231552	3.54284e-05	0.581647
cg16211462	HN1L	Body	shore	0.257695	3.54693e-05	0.537709
cg14834143	LONRF3	Body	island	0.242428	3.54693e-05	0.365295
cg22516385	MAGI3	Body	opensea	0.214894	3.54693e-05	0.685951
cg26886188		IGR	shelf	-0.223363	3.54719e-05	0.718484
cg21644489		IGR	opensea	0.279805	3.54719e-05	0.401342
cg06947913	FAIM2	TSS200	island	-0.381569	3.54719e-05	0.286105
cg21827277	LOC100507175	TSS200	opensea	0.430146	3.54719e-05	0.532849
cg02821342	MKLN1	TSS1500	shore	-0.238253	3.54785e-05	0.227224
cg21234742		IGR	opensea	0.343079	3.54785e-05	0.662604
cg15029935	CRTC3	Body	opensea	0.245405	3.54785e-05	0.407853
cg20676684		IGR	opensea	0.233842	3.54785e-05	0.775134
cg04699521	CDH10	Body	opensea	0.443455	3.54785e-05	0.610299
cg09290354		IGR	opensea	-0.203842	3.54785e-05	0.600283
cg25674613		IGR	opensea	0.207389	3.54785e-05	0.541599
cg25758545	SALL4	Body	shore	-0.283623	3.54785e-05	0.440088
cg27384894	LGR4	ExonBnd	opensea	-0.20787	3.54785e-05	0.75462
cg11427969		IGR	opensea	0.296142	3.54785e-05	0.543827
cg09011574		IGR	opensea	-0.260121	3.54785e-05	0.699685
cg15373379	TM4SF1-AS1	Body	opensea	0.386525	3.54785e-05	0.650776
cg18328168		IGR	opensea	0.336561	3.54785e-05	0.538296
cg13277027	MYO9B	Body	opensea	0.388047	3.55163e-05	0.632231
cg11447551		IGR	opensea	-0.225821	3.55163e-05	0.459008
cg16477441		IGR	shelf	0.250506	3.55163e-05	0.621712
cg26161740		IGR	opensea	-0.210628	3.55163e-05	0.464475
cg00794546	CPPED1	Body	opensea	0.260631	3.55328e-05	0.665084
cg12647970		IGR	shelf	0.26696	3.55328e-05	0.624361
cg00842095	KIAA0247	5'UTR	opensea	0.31375	3.55328e-05	0.582555
cg13436677		IGR	shelf	-0.221525	3.55328e-05	0.543768
cg19998939		IGR	opensea	-0.285173	3.55328e-05	0.569144
cg22923006	TMCO3	Body	shelf	0.284111	3.55459e-05	0.743468
cg24257495	DLGAP2	Body	opensea	0.257027	3.55459e-05	0.796526
cg02694446	MECOM	5'UTR	opensea	-0.245519	3.55536e-05	0.609905
cg13270631		IGR	opensea	0.230602	3.55624e-05	0.250136
cg18109369	ARHGEF3	Body	opensea	0.31228	3.55624e-05	0.458614
cg19944119	PIK3CA	5'UTR	opensea	-0.231579	3.55624e-05	0.715578
cg10142798	SLC2A13	Body	opensea	0.27808	3.56101e-05	0.520838
cg06727055	SESN1	Body	opensea	0.206629	3.56101e-05	0.690214
cg18525060	FSTL4	Body	opensea	0.223126	3.56425e-05	0.388941
cg13262366	EFCAB6-AS1	TSS200	opensea	-0.23355	3.5649e-05	0.74585
cg06307111	SMIM13	Body	opensea	0.288603	3.57352e-05	0.516259
cg14689537	HHEX	Body	shore	-0.31193	3.57596e-05	0.591856
cg17783117		IGR	opensea	0.224693	3.57918e-05	0.373495
cg10969521	RUNX1	Body	opensea	-0.258402	3.57918e-05	0.260248
cg16423816	MICALL1	Body	opensea	-0.215254	3.57918e-05	0.513187
cg07111988	SRRM1	Body	shore	0.269085	3.57918e-05	0.574125
cg05846798		IGR	opensea	0.225685	3.58344e-05	0.757389
cg01275656	TRIML1	Body	opensea	-0.24391	3.58344e-05	0.659466
cg26389913		IGR	opensea	-0.21313	3.58344e-05	0.494
cg24060564	LOC101927318	Body	shore	0.305125	3.58888e-05	0.593891
cg18434317	LOC101927653	Body	opensea	-0.236593	3.5935e-05	0.422965
cg15528558		IGR	opensea	0.296738	3.60174e-05	0.525447
cg04255947	UHRF1BP1	Body	opensea	-0.226069	3.60303e-05	0.706842
cg17626394		IGR	opensea	-0.304995	3.6075e-05	0.341102
cg13428681		IGR	opensea	0.213022	3.609e-05	0.738182
cg04120329	PRAP1	TSS1500	opensea	-0.246646	3.61099e-05	0.534203
cg09213888	TMEM184B	Body	opensea	0.285973	3.61099e-05	0.462866
cg10687031		IGR	shelf	-0.300438	3.61099e-05	0.637003
cg10058744	LILRB1	5'UTR	opensea	0.247266	3.61656e-05	0.614899
cg24607140	HM13	Body	shore	0.231884	3.61854e-05	0.63902
cg09954828	SHANK2	Body	opensea	-0.218721	3.61854e-05	0.703808
cg03379681	P2RY12	1stExon	opensea	-0.232774	3.61854e-05	0.601072
cg02124724	COL18A1	TSS1500	shore	0.280377	3.61854e-05	0.432534
cg13700089	MAGI1	Body	opensea	0.270239	3.61854e-05	0.380336
cg22035274		IGR	opensea	-0.304494	3.62042e-05	0.49362
cg16823252		IGR	island	-0.240228	3.62787e-05	0.714118
cg01268459	MTMR7	Body	opensea	0.277822	3.62842e-05	0.719519
cg15304679	POM121L12	1stExon	shore	0.233805	3.62842e-05	0.679341
cg23591609	BEST3	5'UTR	opensea	0.406129	3.62871e-05	0.446529
cg03440172	LOC101928731	TSS1500	opensea	-0.264968	3.62871e-05	0.690203
cg09287864		IGR	opensea	-0.302776	3.64136e-05	0.428541
cg03296463	MYLK	TSS1500	opensea	0.247165	3.64549e-05	0.581637
cg08044542		IGR	opensea	0.26661	3.65746e-05	0.660232
cg24381412		IGR	shore	-0.259805	3.65746e-05	0.332581
cg10552275		IGR	shelf	0.298029	3.65746e-05	0.697473
cg27259137	PXDN	3'UTR	opensea	0.310327	3.65746e-05	0.505006
cg07366300	B3GNT8	TSS200	opensea	-0.225643	3.66977e-05	0.593163
cg11183307	SCRT2	Body	shelf	-0.344047	3.67222e-05	0.43341
cg16240480	EDARADD	TSS1500	shore	-0.277209	3.67566e-05	0.240897
cg05698282	CTIF	Body	opensea	0.269211	3.67954e-05	0.53296
cg12738049	ETFA	Body	opensea	0.311889	3.68149e-05	0.467452
cg01863042		IGR	opensea	-0.255589	3.68875e-05	0.694262
cg13950381	LOC100507175	TSS200	opensea	0.41678	3.68967e-05	0.560194
cg00188654		IGR	opensea	0.233465	3.68967e-05	0.354619
cg09103291	RHCG	Body	shelf	-0.279664	3.69638e-05	0.300778
cg25668626	OAS1	TSS1500	opensea	0.345455	3.69649e-05	0.587928
cg09857310	TM4SF20	Body	opensea	-0.207548	3.70013e-05	0.665593
cg18566095	FERMT3	Body	opensea	-0.280305	3.70478e-05	0.445991
cg11963442	CCDC159	Body	shore	-0.211361	3.70478e-05	0.629455
cg07977713	MPL	Body	shore	0.316707	3.70663e-05	0.558978
cg27598956	LOC157627	Body	shore	0.277243	3.71204e-05	0.578337
cg13900349	PTPRN2	Body	island	0.201297	3.71235e-05	0.826397
cg09429338	SHROOM3	Body	opensea	0.399997	3.71362e-05	0.516045
cg18401367		IGR	island	-0.238826	3.72206e-05	0.40364
cg21389333		IGR	opensea	-0.235933	3.72206e-05	0.450192
cg08280044	LRRC4B	5'UTR	shore	0.35414	3.72206e-05	0.599535
cg16761327	TLL1	Body	opensea	0.313355	3.72206e-05	0.420992
cg07252102	DDX52	TSS1500	shore	0.200508	3.72206e-05	0.748414
cg02031638		IGR	shore	-0.230138	3.72858e-05	0.631727
cg03321804	KRTAP10-4	1stExon	opensea	-0.283779	3.73547e-05	0.377808
cg26930813	RUFY1	Body	opensea	0.232724	3.73547e-05	0.52864
cg17708452	NSDHL	5'UTR	shelf	0.200977	3.73547e-05	0.68226
cg27164642	HOXA10	TSS1500	shore	0.356719	3.73547e-05	0.608552
cg03273983	PLCXD2	Body	opensea	-0.201647	3.73717e-05	0.724931
cg07072391	MLPH	Body	opensea	0.267484	3.73888e-05	0.528629
cg01782711	ANKS1B	Body	opensea	-0.295248	3.73888e-05	0.458031
cg01730072		IGR	opensea	0.262063	3.74285e-05	0.399129
cg16575314	DAB1	5'UTR	opensea	0.255116	3.74285e-05	0.55124
cg26699755	RTN4RL1	Body	shore	-0.213868	3.76121e-05	0.347262
cg25763788	HTR1B	1stExon	island	-0.294728	3.76121e-05	0.322981
cg06486098	FLJ32810	Body	shore	-0.216565	3.76121e-05	0.17244
cg18037117	SORBS2	TSS200	opensea	0.364084	3.76163e-05	0.429467
cg19297251	LOC101928322	Body	opensea	0.250673	3.76163e-05	0.522463
cg13185308	ABCC8	TSS1500	shore	-0.224575	3.76448e-05	0.629159
cg08147389	NUMB	Body	opensea	-0.205313	3.76618e-05	0.578279
cg14347007	RAI14	TSS1500	opensea	-0.252251	3.7754e-05	0.43169
cg16541681	IPCEF1	5'UTR	opensea	0.219763	3.78004e-05	0.666089
cg05888879		IGR	opensea	-0.30108	3.78004e-05	0.47126
cg09367815	MAP3K7CL	TSS1500	opensea	-0.221032	3.78004e-05	0.4594
cg09566533	TAP2	Body	opensea	-0.443582	3.78004e-05	0.421232
cg18846883		IGR	opensea	-0.355807	3.7838e-05	0.328275
cg25552937	AJAP1	3'UTR	opensea	0.220979	3.78389e-05	0.774589
cg01589294	FAM198B	Body	opensea	-0.335479	3.78389e-05	0.423553
cg08227526		IGR	shore	-0.204283	3.79421e-05	0.428606
cg01257834	SLC9A2	Body	opensea	-0.241477	3.79421e-05	0.781863
cg27088150		IGR	shore	-0.244862	3.80072e-05	0.461926
cg01341216	ADARB2	Body	opensea	0.265899	3.80072e-05	0.633422
cg06129401	SHQ1	Body	opensea	-0.234505	3.80072e-05	0.588344
cg03494837	VSX1	TSS200	shore	-0.279873	3.80072e-05	0.455058
cg17246605		IGR	shelf	-0.200497	3.80072e-05	0.358312
cg19477293	GPR133	Body	shore	0.216722	3.80191e-05	0.670653
cg03925053	C22orf34	5'UTR	opensea	0.253795	3.80424e-05	0.6717
cg00072478	LRRC4B	Body	opensea	0.274535	3.80505e-05	0.700367
cg26489497	IL27	Body	shelf	-0.255183	3.80505e-05	0.526532
cg12350164		IGR	opensea	0.280028	3.80791e-05	0.689473
cg15338327		IGR	island	-0.244236	3.80797e-05	0.258078
cg00903242	CHL1	TSS1500	shore	-0.316336	3.80797e-05	0.316085
cg21885107	PAPLN	Body	island	-0.234563	3.81591e-05	0.574819
cg06459070	AP3B2	Body	opensea	0.222786	3.81591e-05	0.605222
cg02120497		IGR	opensea	0.251304	3.81591e-05	0.519142
cg15956680		IGR	opensea	-0.21469	3.82666e-05	0.479404
cg07002403	CTNNA3	Body	opensea	-0.278258	3.83605e-05	0.22648
cg24476761	LRRC4B	Body	island	0.294122	3.83605e-05	0.576997
cg24229568	MIR365A	TSS1500	opensea	0.257762	3.83605e-05	0.541329
cg04619194	CASP14	TSS200	opensea	0.285322	3.8376e-05	0.585088
cg14062083	KRTAP13-4	1stExon	opensea	0.202778	3.8419e-05	0.577005
cg09929567	JDP2	3'UTR	opensea	0.366946	3.8419e-05	0.5236
cg02534417	ACVR1B	Body	shore	0.36565	3.84482e-05	0.575697
cg04089693		IGR	opensea	0.239802	3.84482e-05	0.78901
cg11198284	KIAA0907	Body	opensea	-0.247348	3.84482e-05	0.775591
cg12453401		IGR	opensea	-0.244888	3.84482e-05	0.578938
cg20672618		IGR	shore	0.274449	3.84482e-05	0.668972
cg18988751	SNORD116-20	TSS1500	opensea	0.259487	3.84722e-05	0.735372
cg02856860	ZNF76	5'UTR	shore	-0.284544	3.85181e-05	0.571137
cg26581860	EHF	5'UTR	opensea	0.38474	3.85377e-05	0.630758
cg02933362	RFX8	TSS1500	shore	-0.257723	3.85714e-05	0.337739
cg12470218	FAF1	Body	opensea	0.403737	3.85721e-05	0.559873
cg00775115	ZNF41	TSS1500	shore	0.245347	3.85757e-05	0.421171
cg01640773		IGR	opensea	-0.20197	3.85767e-05	0.791272
cg02774968		IGR	opensea	-0.252157	3.86126e-05	0.53905
cg19159381	PIN4	Body	opensea	-0.217298	3.86164e-05	0.518796
cg08374056	SQRDL	5'UTR	opensea	0.278672	3.86164e-05	0.499192
cg16545019	NFIB	Body	opensea	0.298377	3.86164e-05	0.473922
cg17869362	ERG	Body	opensea	-0.271468	3.86347e-05	0.702565
cg15240033		IGR	opensea	-0.304502	3.87995e-05	0.485551
cg24264751	FAM134B	Body	opensea	0.256332	3.88077e-05	0.562391
cg27370618	LINC01399	Body	opensea	-0.257633	3.8809e-05	0.428022
cg02236650	VIM	TSS1500	shore	-0.27911	3.88093e-05	0.25167
cg12878815		IGR	opensea	0.344635	3.8817e-05	0.464504
cg06606125		IGR	opensea	-0.224373	3.8817e-05	0.590113
cg21715599	SLCO3A1	Body	shelf	0.225935	3.88872e-05	0.731883
cg01397141	MIR184	Body	opensea	-0.358329	3.89172e-05	0.405245
cg18729086	GOT1	Body	shelf	0.234792	3.90048e-05	0.721551
cg25478114		IGR	opensea	-0.207704	3.90154e-05	0.653707
cg17165841	LOC200726	TSS200	island	-0.286634	3.90154e-05	0.463007
cg25847811	RBFOX3	5'UTR	opensea	0.236912	3.90252e-05	0.599445
cg17528432	SLITRK1	TSS1500	shelf	-0.204441	3.90282e-05	0.433935
cg21649453	CDH4	Body	opensea	0.272438	3.90282e-05	0.749397
cg17928459	HHEX	Body	shore	-0.301759	3.90848e-05	0.485563
cg05780228	SHANK2	Body	opensea	-0.245853	3.90848e-05	0.76556
cg11175836	KLHDC7A	TSS1500	shelf	0.268524	3.90848e-05	0.41214
cg25010612	TP53AIP1	TSS1500	opensea	-0.261449	3.90858e-05	0.694655
cg20477261	ARHGAP26	Body	opensea	0.269499	3.90899e-05	0.437732
cg15050340		IGR	opensea	-0.263179	3.90943e-05	0.548327
cg01786128		IGR	opensea	-0.239412	3.91289e-05	0.539714
cg14455592	GLB1L2	Body	shelf	0.256139	3.91745e-05	0.745658
cg25458147	SIRPA	3'UTR	shore	0.242436	3.91875e-05	0.661334
cg21145449	NAALADL2	Body	opensea	0.22604	3.91875e-05	0.354716
cg26391960		IGR	shore	0.23302	3.91875e-05	0.718571
cg21694531	SLC30A8	Body	opensea	-0.385672	3.91875e-05	0.469023
cg23810530	SIDT1	Body	opensea	-0.20522	3.91875e-05	0.668473
cg10629165	MAST4	TSS200	opensea	-0.356013	3.91875e-05	0.311082
cg20355577	GRM4	TSS1500	opensea	0.331921	3.91875e-05	0.629939
cg24627036	SYNM	TSS1500	shore	-0.295179	3.91875e-05	0.702522
cg14205164	WDR70	Body	opensea	0.352211	3.91875e-05	0.463015
cg25824127	C10orf118	5'UTR	opensea	0.27135	3.92616e-05	0.528743
cg09353104		IGR	opensea	0.297371	3.92616e-05	0.632541
cg14204784	LMX1B	Body	island	-0.251452	3.9274e-05	0.666408
cg17044418	LINC01044	Body	shelf	0.275303	3.93538e-05	0.789514
cg02729303	FAM134B	Body	opensea	0.30974	3.94111e-05	0.354796
cg21822382		IGR	opensea	0.214684	3.94118e-05	0.494255
cg20847035	EPHA8	Body	shelf	0.292125	3.94229e-05	0.464084
cg14459046		IGR	opensea	-0.200818	3.95095e-05	0.532228
cg01335367	MGC14436	Body	opensea	-0.264745	3.95095e-05	0.468201
cg07080946	LUC7L	TSS1500	shore	0.291784	3.95095e-05	0.72066
cg26080737	SGSM1	Body	shore	0.345843	3.95095e-05	0.591673
cg19317532	LRRC1	Body	opensea	0.430079	3.95095e-05	0.546713
cg21569045	AQP5	Body	shore	0.296666	3.95417e-05	0.412413
cg17164796		IGR	shore	0.237595	3.96267e-05	0.456359
cg10455718	MGMT	Body	opensea	0.245616	3.96473e-05	0.517344
cg14371926		IGR	opensea	-0.308408	3.9738e-05	0.491232
cg03883568		IGR	shore	-0.209324	3.9738e-05	0.537312
cg22077481	PAX7	Body	shore	-0.256744	3.98334e-05	0.597704
cg13550873	GNAQ	Body	opensea	-0.266985	3.98334e-05	0.52462
cg00331032	C22orf23	3'UTR	opensea	0.294738	3.9969e-05	0.728106
cg06752928		IGR	opensea	-0.275478	3.9969e-05	0.567029
cg13809339	CLUL1	Body	opensea	-0.257911	3.9969e-05	0.341332
cg13716778		IGR	opensea	-0.210973	3.9969e-05	0.746386
cg05839595		IGR	shelf	0.22778	3.9969e-05	0.349156
cg10423544	PAPPA	TSS1500	shore	-0.256399	3.99876e-05	0.657376
cg15888552		IGR	opensea	-0.331354	3.99926e-05	0.700218
cg25369632	MYLK	Body	opensea	0.279322	4.00785e-05	0.401324
cg18228456		IGR	shore	-0.245818	4.01827e-05	0.277752
cg19936318	CAMTA1	Body	opensea	0.208423	4.01827e-05	0.560671
cg10376814	MORN1	Body	opensea	0.21825	4.01827e-05	0.66497
cg11407764		IGR	opensea	-0.229864	4.01827e-05	0.47334
cg15826897	EPHX3	5'UTR	shore	-0.211514	4.01827e-05	0.429367
cg13387211	KIAA1549	Body	opensea	0.29847	4.02808e-05	0.600235
cg25924377	AHCTF1	Body	opensea	-0.200411	4.04313e-05	0.672071
cg16013173	FIBCD1	Body	shelf	-0.209915	4.05252e-05	0.500215
cg02917640		IGR	island	-0.282653	4.05252e-05	0.353121
cg25565948	UNC79	Body	opensea	-0.272831	4.05252e-05	0.715321
cg16627836		IGR	opensea	0.315454	4.05252e-05	0.441396
cg01782749	SIAH1	Body	shore	0.225612	4.05252e-05	0.814229
cg02954666		IGR	opensea	-0.213744	4.05252e-05	0.601264
cg18026427		IGR	opensea	-0.299895	4.05252e-05	0.279861
cg03837903	GNAS	3'UTR	island	0.238745	4.05252e-05	0.29073
cg23951683		IGR	opensea	-0.231246	4.05252e-05	0.506775
cg06824394	C7orf23	Body	shelf	-0.294665	4.05252e-05	0.427506
cg06030846	TMEM108	Body	opensea	-0.219518	4.05252e-05	0.669447
cg01711961		IGR	opensea	-0.218494	4.05252e-05	0.465336
cg17803965	SPOCD1	TSS1500	opensea	-0.265498	4.05252e-05	0.492952
cg15583070	DYNLRB2	Body	shelf	0.34654	4.05252e-05	0.688846
cg26973765	CLSTN2-AS1	TSS1500	opensea	-0.214018	4.0531e-05	0.598432
cg13790797	FILIP1L	TSS1500	shore	-0.221477	4.0531e-05	0.235074
cg05115215	HOTAIR	Body	island	-0.28949	4.05999e-05	0.414861
cg23101551		IGR	opensea	0.359048	4.05999e-05	0.451947
cg06135689		IGR	opensea	-0.275263	4.06041e-05	0.609045
cg20755042		IGR	opensea	-0.248438	4.06698e-05	0.284187
cg25645693	MPP1	TSS200	island	0.201693	4.07149e-05	0.414667
cg19583211	TBR1	1stExon	shore	-0.21061	4.07524e-05	0.271699
cg01377807	C3orf26	Body	opensea	-0.257619	4.07551e-05	0.578089
cg06470951		IGR	opensea	0.360492	4.07551e-05	0.689874
cg02039987	GPD2	TSS1500	shore	-0.216786	4.07551e-05	0.30126
cg24434056		IGR	shelf	0.22369	4.07592e-05	0.288258
cg22803664	JARID2	Body	opensea	-0.263959	4.07592e-05	0.487292
cg18668405	PLCL1	Body	opensea	-0.299246	4.07592e-05	0.437051
cg13264209	CLDN14	5'UTR	opensea	-0.229882	4.07592e-05	0.505241
cg02532751		IGR	opensea	-0.218591	4.08108e-05	0.69749
cg14880800	DNAH5	TSS1500	opensea	0.360681	4.08203e-05	0.512825
cg05504540		IGR	opensea	-0.227918	4.08431e-05	0.778956
cg09994356	GDAP1L1	TSS200	island	-0.320484	4.08431e-05	0.511758
cg27055688	STXBP4	Body	opensea	-0.202737	4.08563e-05	0.683202
cg02532894	LILRA3	TSS1500	opensea	0.351012	4.09601e-05	0.623717
cg00222799	ABCG1	Body	island	0.239365	4.09601e-05	0.405477
cg20227530	KCNMA1	Body	opensea	0.277402	4.09601e-05	0.51409
cg03023645	FRMPD2	Body	opensea	-0.235255	4.09601e-05	0.777255
cg03024690		IGR	opensea	-0.255246	4.09601e-05	0.483999
cg19764096	C14orf184	TSS200	shore	-0.210045	4.09601e-05	0.580197
cg08025038		IGR	opensea	-0.244672	4.10002e-05	0.442867
cg09073263		IGR	opensea	0.207742	4.10308e-05	0.707478
cg07395932	MYH11	5'UTR	shore	0.221171	4.10456e-05	0.579392
cg24828246	TUBA3C	Body	shore	0.216482	4.10461e-05	0.664252
cg17081479		IGR	opensea	0.266117	4.10552e-05	0.320826
cg12197836		IGR	opensea	-0.25854	4.10922e-05	0.252081
cg04230537	TRAP1	Body	shore	0.213698	4.10922e-05	0.805875
cg01600222		IGR	shore	-0.224155	4.11605e-05	0.46907
cg19800061	MAGI1	Body	opensea	0.250831	4.11605e-05	0.437946
cg01551249		IGR	opensea	0.305505	4.11605e-05	0.421555
cg17107112	GRM4	Body	shelf	0.270239	4.11637e-05	0.555361
cg21695704		IGR	opensea	0.345839	4.11732e-05	0.370904
cg22863920		IGR	shore	-0.234672	4.11732e-05	0.31598
cg12890133	LOC105376360	Body	shore	-0.323238	4.12101e-05	0.509903
cg08629940	ZNF32-AS3	TSS1500	opensea	0.267361	4.12461e-05	0.555721
cg10900402		IGR	opensea	0.232952	4.12461e-05	0.623943
cg17537030	AK4	Body	opensea	0.343637	4.12553e-05	0.648678
cg04456720	ANKFN1	Body	opensea	0.306453	4.12755e-05	0.311786
cg13867392	MCTP1	Body	opensea	-0.284446	4.13176e-05	0.460432
cg27122441		IGR	shelf	-0.246242	4.13274e-05	0.533361
cg15050093	RPL39	TSS200	island	0.233224	4.13995e-05	0.414387
cg15912390	C3orf21	Body	opensea	0.214626	4.14707e-05	0.510768
cg16027122	SRCIN1	Body	shelf	0.279119	4.14824e-05	0.532261
cg03944314	PHC2	Body	opensea	-0.264047	4.15812e-05	0.59656
cg25167424		IGR	opensea	0.231748	4.15812e-05	0.739838
cg19381792	GPR133	Body	shelf	0.313597	4.16061e-05	0.636104
cg16913114	SCARA5	Body	opensea	0.33509	4.16286e-05	0.713958
cg07664000	TMIGD1	5'UTR	opensea	-0.376818	4.16286e-05	0.32812
cg08443357	SDCBP2	TSS200	shelf	0.273973	4.16286e-05	0.499352
cg01344162		IGR	opensea	-0.229221	4.16286e-05	0.540764
cg14281461	SLC15A1	Body	opensea	-0.223057	4.17189e-05	0.69103
cg14647312	HSPA9	Body	opensea	0.272075	4.17356e-05	0.59443
cg12563567	PLEKHH1	Body	opensea	0.356865	4.17748e-05	0.558716
cg06610944		IGR	opensea	0.335118	4.19715e-05	0.402605
cg04332623		IGR	opensea	0.238815	4.20865e-05	0.486813
cg02637646	MPPED1	TSS1500	shore	-0.204758	4.20865e-05	0.73501
cg16896911	PEPD	Body	shelf	-0.201088	4.21464e-05	0.601686
cg12453047	LOC101929147	Body	opensea	0.249634	4.21785e-05	0.380753
cg20621156		IGR	opensea	-0.270758	4.21785e-05	0.31256
cg12659926	SLC22A23	5'UTR	opensea	-0.251614	4.21956e-05	0.526987
cg13949137		IGR	opensea	0.220964	4.22331e-05	0.35389
cg16951293		IGR	opensea	0.297781	4.22331e-05	0.598798
cg08834350		IGR	opensea	0.323482	4.22452e-05	0.371313
cg17319108		IGR	opensea	0.293884	4.22452e-05	0.599854
cg25940241	SLITRK1	TSS1500	shelf	-0.267266	4.22452e-05	0.46895
cg04113087	ATP8A2	Body	opensea	0.317932	4.23863e-05	0.508487
cg00135870		IGR	shore	-0.227832	4.2408e-05	0.229628
cg11970703	ABCA12	Body	opensea	-0.246534	4.2408e-05	0.691968
cg06431347	SH3BP4	5'UTR	opensea	0.21279	4.2445e-05	0.44545
cg26006782	MEGF11	5'UTR	opensea	-0.204644	4.2445e-05	0.735286
cg02138661		IGR	opensea	0.241495	4.2445e-05	0.464969
cg06668065	FLJ42709	Body	shore	-0.267894	4.2445e-05	0.626914
cg10204725	NLRP4	Body	shore	0.234424	4.2445e-05	0.590135
cg08373769	PTPRN2	Body	shelf	0.233699	4.2445e-05	0.83539
cg03729276		IGR	opensea	-0.217975	4.24981e-05	0.640889
cg06768670		IGR	opensea	0.215236	4.25008e-05	0.352496
cg20580985	MTMR7	TSS1500	shore	-0.232859	4.25554e-05	0.388142
cg26096845		IGR	shore	-0.207596	4.26047e-05	0.813943
cg05399705	DCPS	Body	opensea	-0.201416	4.26147e-05	0.720214
cg15966610	IL7	TSS1500	shore	-0.213419	4.26928e-05	0.259583
cg00152946		IGR	island	-0.245639	4.27017e-05	0.4196
cg20956278	SLC16A8	Body	island	-0.285839	4.28045e-05	0.450922
cg08692295	SFRS16	3'UTR	shore	0.328108	4.2902e-05	0.599429
cg20514322	NCKAP5	Body	shore	-0.315509	4.2988e-05	0.487594
cg26055840	HHIPL1	Body	shore	0.210717	4.30255e-05	0.797258
cg25648746	RGS7BP	Body	shore	-0.236325	4.306e-05	0.46849
cg17838834	MIATNB	Body	opensea	-0.208845	4.306e-05	0.461729
cg13475484	PITPNM3	Body	opensea	-0.304782	4.32508e-05	0.271747
cg14840612	PAX7	Body	shore	-0.264061	4.33084e-05	0.481173
cg10522990	SYBU	Body	opensea	0.346638	4.33084e-05	0.566616
cg15024178	LINC01213	TSS1500	opensea	0.24177	4.33084e-05	0.475932
cg16850478		IGR	opensea	0.307151	4.33084e-05	0.593781
cg02648057		IGR	island	-0.256517	4.33084e-05	0.342235
cg00772918	PDK3	Body	shelf	0.221395	4.33084e-05	0.713055
cg01252455	CPLX2	5'UTR	shelf	0.208116	4.33096e-05	0.390981
cg07143125	PTPRJ	Body	opensea	0.319943	4.33798e-05	0.453193
cg00503302		IGR	island	-0.255901	4.35206e-05	0.496809
cg08432204	NCOA7	Body	opensea	0.229563	4.35206e-05	0.810218
cg21047695	NKAIN3	Body	opensea	-0.27437	4.35328e-05	0.762624
cg19246197	USP2	Body	shelf	0.372176	4.35506e-05	0.374101
cg26382678	MUC2	Body	island	-0.316835	4.36018e-05	0.64179
cg26968476	GABRB3	TSS1500	shore	0.264047	4.36897e-05	0.690594
cg27283417	RNF175	Body	opensea	-0.225398	4.36909e-05	0.406147
cg04959634	HOXA10	Body	shore	-0.311845	4.36909e-05	0.452624
cg09431416	SEC14L1	5'UTR	shore	-0.224378	4.36909e-05	0.295457
cg02141144	TSPAN1	Body	opensea	0.251942	4.36909e-05	0.674213
cg12922781	ETS1	Body	opensea	-0.292653	4.36995e-05	0.23899
cg21512950		IGR	opensea	-0.212443	4.36995e-05	0.582789
cg01311181	PARVG	5'UTR	opensea	-0.295077	4.37683e-05	0.298114
cg03976244	TRIM62	Body	opensea	0.388112	4.37683e-05	0.594601
cg03340754	PCDHB4	1stExon	shore	-0.242905	4.38541e-05	0.547201
cg21075986		IGR	shelf	0.217317	4.38541e-05	0.596807
cg21493127	FAM134B	TSS1500	shore	-0.368717	4.38729e-05	0.326023
cg25109862	NAV3	Body	opensea	-0.276993	4.38944e-05	0.435206
cg07533831	POLR3H	TSS1500	shore	-0.2306	4.39046e-05	0.349735
cg10626063	SPRED3	1stExon	shore	-0.211742	4.39046e-05	0.509895
cg11927451	SHROOM3	Body	opensea	0.369884	4.39046e-05	0.402223
cg04161576	ELOVL5	Body	opensea	0.277575	4.39046e-05	0.481078
cg08529799	LRRC73	TSS1500	shore	0.304972	4.39046e-05	0.600613
cg11310425		IGR	opensea	0.254739	4.39373e-05	0.478819
cg21296676	EYA4	TSS1500	shore	-0.219313	4.39373e-05	0.718963
cg22009239		IGR	shelf	-0.233515	4.39819e-05	0.619713
cg14801036		IGR	shore	-0.317711	4.39819e-05	0.29871
cg00454346		IGR	opensea	-0.211697	4.39918e-05	0.76749
cg05320897		IGR	opensea	-0.210711	4.39918e-05	0.684322
cg25416711		IGR	opensea	0.268293	4.39918e-05	0.41462
cg00093653	RAP1GAP2	Body	opensea	0.213634	4.41097e-05	0.829932
cg04699998	RBFOX2	Body	opensea	0.275128	4.41124e-05	0.311525
cg14110797		IGR	opensea	0.268298	4.41147e-05	0.551664
cg15993118		IGR	opensea	-0.266161	4.41554e-05	0.599155
cg03585974		IGR	shore	-0.210418	4.41554e-05	0.647687
cg04749555	PLB1	Body	opensea	0.293398	4.41554e-05	0.471168
cg14785205	CPLX2	5'UTR	shelf	0.323806	4.41554e-05	0.555793
cg02754084	TPH2	Body	opensea	-0.254537	4.41554e-05	0.277805
cg10003526	OSMR-AS1	Body	opensea	-0.240143	4.41554e-05	0.623553
cg25322618	RAPGEF4	TSS200	opensea	0.292827	4.42106e-05	0.481858
cg01406072		IGR	shore	0.235004	4.42158e-05	0.497582
cg08490624	ADHFE1	Body	shelf	0.222298	4.42643e-05	0.818987
cg17819155	UCP2	TSS1500	shore	0.213664	4.42975e-05	0.803795
cg04301450	RAP1GAP2	Body	opensea	-0.278393	4.43618e-05	0.323812
cg19889982	LOC100505658	TSS200	opensea	-0.233012	4.44052e-05	0.675262
cg07443717	TMCC1	Body	opensea	0.266751	4.44355e-05	0.445889
cg13583454	GRIA1	Body	opensea	0.248002	4.44355e-05	0.808828
cg15787009		IGR	opensea	-0.276293	4.44594e-05	0.545586
cg15652793		IGR	opensea	-0.206162	4.44606e-05	0.736611
cg16524778		IGR	opensea	-0.275589	4.44606e-05	0.587308
cg16344915		IGR	opensea	0.268174	4.45453e-05	0.370666
cg11451379	EDARADD	TSS1500	shore	-0.329145	4.45798e-05	0.360495
cg26733301	SLC17A9	Body	shore	-0.314462	4.45837e-05	0.502953
cg09671060		IGR	island	0.20206	4.46591e-05	0.165724
cg10683186		IGR	opensea	0.252881	4.46591e-05	0.416652
cg15665304		IGR	opensea	0.22801	4.46666e-05	0.367359
cg15930085		IGR	shore	0.248966	4.46666e-05	0.615239
cg02380751		IGR	opensea	0.281438	4.46666e-05	0.657493
cg22804839	IYD	TSS200	opensea	0.349225	4.46666e-05	0.571863
cg25182785	ARHGEF28	Body	opensea	0.268105	4.47076e-05	0.657
cg27125044		IGR	shore	-0.212201	4.47076e-05	0.370821
cg25058321		IGR	opensea	-0.241485	4.47448e-05	0.268148
cg05665968	NEDD4L	TSS1500	shore	0.323552	4.47463e-05	0.567972
cg19725243	SEMA6D	5'UTR	opensea	-0.276057	4.48585e-05	0.388393
cg08757755		IGR	opensea	0.214309	4.48791e-05	0.654575
cg16013919	PTPRN2	Body	shore	0.290896	4.49168e-05	0.631305
cg07316846		IGR	shore	-0.241384	4.49168e-05	0.567416
cg23501439	HEATR2	Body	shore	0.285412	4.49168e-05	0.769318
cg18568592	TMEM132D	Body	shore	0.228847	4.49467e-05	0.661028
cg20332404		IGR	opensea	-0.267623	4.49467e-05	0.581302
cg27449365		IGR	opensea	-0.215517	4.49574e-05	0.727689
cg17797158	CASC16	TSS1500	opensea	-0.257076	4.49574e-05	0.708304
cg20262021	MTA1	Body	shore	0.323897	4.49574e-05	0.547276
cg00066832	LPIN1	Body	opensea	0.321625	4.49574e-05	0.58058
cg15827559	FILIP1L	5'UTR	opensea	0.391549	4.50102e-05	0.589252
cg08215000	ERC1	Body	opensea	0.302834	4.50102e-05	0.468442
cg18303608		IGR	opensea	0.252524	4.50102e-05	0.481484
cg13586231	RAB30	5'UTR	opensea	0.356623	4.50102e-05	0.522918
cg03918655		IGR	opensea	-0.323756	4.50102e-05	0.608729
cg11805692		IGR	opensea	-0.222618	4.50102e-05	0.526224
cg26994413	RIMBP2	Body	shore	0.237778	4.50168e-05	0.736089
cg19788371		IGR	opensea	0.26446	4.50168e-05	0.696921
cg16547579	SLC23A2	5'UTR	opensea	-0.275341	4.50168e-05	0.555518
cg13366501		IGR	opensea	0.284039	4.50206e-05	0.393718
cg24364640	MND1	TSS1500	shore	-0.204108	4.50763e-05	0.744214
cg21408139	MICAL2	Body	opensea	0.315462	4.51652e-05	0.580375
cg01906032	LOC101929596	TSS1500	opensea	-0.2684	4.51652e-05	0.393583
cg10871138		IGR	opensea	-0.224959	4.51969e-05	0.544483
cg03639386		IGR	opensea	0.216024	4.52688e-05	0.460886
cg12718161		IGR	shelf	0.289146	4.53218e-05	0.594956
cg12855851	PGC	TSS200	opensea	0.230494	4.53883e-05	0.593901
cg16357179	DKFZp434L192	TSS1500	opensea	0.345252	4.54259e-05	0.577091
cg17754943	ARHGAP25	Body	opensea	-0.24594	4.54619e-05	0.780817
cg25692785	ZNF860	5'UTR	shore	-0.21153	4.54886e-05	0.692019
cg01595088	LARS2	Body	opensea	0.310147	4.55441e-05	0.549754
cg23529936		IGR	opensea	0.227685	4.55607e-05	0.348757
cg25538530		IGR	opensea	0.282425	4.56087e-05	0.429117
cg17423198	SYNE1	Body	opensea	0.24567	4.561e-05	0.603256
cg04950231		IGR	opensea	0.332742	4.56868e-05	0.43185
cg02140822	PRLR	5'UTR	opensea	-0.232219	4.57251e-05	0.463495
cg20370615	LINC01213	TSS1500	opensea	0.238005	4.57667e-05	0.507229
cg12263377		IGR	opensea	-0.257278	4.57709e-05	0.589679
cg07341609	CDC42EP1	Body	island	-0.237168	4.57709e-05	0.457843
cg17159459	PPA1	Body	shore	0.219298	4.57747e-05	0.329315
cg21342971	SLC17A9	Body	shore	-0.376081	4.57906e-05	0.376713
cg03718241		IGR	opensea	-0.279956	4.58023e-05	0.449751
cg01091620	LOH12CR1	Body	opensea	-0.238686	4.58083e-05	0.385458
cg10308445	PGAP1	3'UTR	opensea	0.321918	4.58405e-05	0.616719
cg00737905		IGR	opensea	-0.293566	4.58522e-05	0.44045
cg25803199	CHN2	Body	opensea	0.333132	4.59208e-05	0.415373
cg04984818	ZFYVE21	Body	shore	0.418352	4.59597e-05	0.611391
cg24792317		IGR	shelf	-0.321705	4.59694e-05	0.466019
cg13101330	NRXN3	Body	opensea	-0.222272	4.59709e-05	0.368586
cg23684898	RBFOX3	5'UTR	opensea	0.219746	4.5983e-05	0.459403
cg11749420		IGR	opensea	0.255245	4.59999e-05	0.607687
cg04850177	GFRA1	Body	opensea	0.35837	4.60372e-05	0.586013
cg10027815		IGR	opensea	0.2163	4.60799e-05	0.83538
cg21038901	CCK	TSS200	shore	-0.219641	4.61054e-05	0.349947
cg14148107		IGR	opensea	-0.275184	4.61202e-05	0.232178
cg24119682	PRMT2	Body	shore	0.329749	4.61202e-05	0.624171
cg14704527	ECSIT	Body	shore	0.232835	4.61202e-05	0.743891
cg24156261	C3orf26	Body	opensea	0.37969	4.61369e-05	0.510778
cg21767563	GALNT9	Body	shore	0.220256	4.61369e-05	0.434753
cg23806243	HOXA3	5'UTR	shore	0.306112	4.61369e-05	0.601853
cg03218093	UNQ6494	Body	opensea	0.349206	4.61384e-05	0.655848
cg12243681	ADAM23	Body	shelf	0.209839	4.62164e-05	0.77659
cg11583920	CNTN1	5'UTR	opensea	0.289076	4.62164e-05	0.427606
cg08057869	AGXT2L1	Body	shelf	0.254902	4.62326e-05	0.786181
cg13085403		IGR	opensea	-0.379901	4.62535e-05	0.617613
cg19267551	TNXB	Body	island	0.226402	4.6307e-05	0.423789
cg23207339		IGR	opensea	-0.202835	4.63111e-05	0.657933
cg03991281		IGR	opensea	-0.328544	4.63191e-05	0.479912
cg15507942	CD36	5'UTR	opensea	-0.334889	4.63977e-05	0.475672
cg08002392		IGR	opensea	0.416622	4.64071e-05	0.492729
cg21498490		IGR	opensea	0.231621	4.64212e-05	0.48035
cg24701934		IGR	opensea	0.247536	4.64212e-05	0.466095
cg08484484		IGR	opensea	-0.225947	4.64212e-05	0.647888
cg19445082	OIP5-AS1	Body	shelf	-0.274731	4.65231e-05	0.412087
cg05076877		IGR	shelf	-0.28457	4.65231e-05	0.483012
cg04602376		IGR	opensea	-0.329984	4.65246e-05	0.381062
cg16001865	NFIA	Body	opensea	0.250334	4.66562e-05	0.438519
cg09302010	SPIN3	5'UTR	shore	0.207755	4.66651e-05	0.386659
cg18260397	C5orf4	TSS1500	opensea	-0.270909	4.66813e-05	0.227787
cg23069297		IGR	shore	0.255756	4.66954e-05	0.501775
cg06685737		IGR	island	-0.20241	4.67115e-05	0.428781
cg06724812		IGR	opensea	0.361478	4.67233e-05	0.555924
cg11994053		IGR	opensea	0.355503	4.67498e-05	0.541508
cg21221455	TPM1	Body	shore	0.425951	4.68055e-05	0.648269
cg06215610	PAQR5	Body	opensea	0.369632	4.68055e-05	0.544093
cg17822452	CHN2	TSS1500	opensea	0.381602	4.6844e-05	0.590862
cg01552551	ELMO1	TSS1500	shore	-0.216129	4.6844e-05	0.80678
cg16405169	SKIL	1stExon	shelf	0.352437	4.6844e-05	0.536287
cg03112419		IGR	opensea	-0.206857	4.6844e-05	0.501454
cg02013841		IGR	opensea	0.205758	4.68673e-05	0.31931
cg13429424		IGR	opensea	0.273608	4.69687e-05	0.589706
cg06207120		IGR	island	-0.269792	4.70308e-05	0.713437
cg12126857		IGR	opensea	-0.23938	4.70523e-05	0.495698
cg23677426	TBC1D8	Body	opensea	0.31811	4.70523e-05	0.527972
cg23697925		IGR	opensea	0.217852	4.7054e-05	0.438985
cg13763345	TTC7B	Body	opensea	0.204647	4.70714e-05	0.50715
cg23801435		IGR	opensea	0.349996	4.70714e-05	0.573694
cg00555816		IGR	opensea	-0.298773	4.71863e-05	0.527444
cg14824386	SFRP1	TSS1500	shore	-0.228742	4.72359e-05	0.228903
cg04228868		IGR	opensea	0.224574	4.72359e-05	0.507397
cg12109386		IGR	opensea	-0.211053	4.72985e-05	0.580623
cg02716609		IGR	opensea	-0.24925	4.7318e-05	0.385111
cg26372926	DDX47	Body	opensea	0.217985	4.73206e-05	0.82599
cg19298498	YAP1	Body	opensea	0.235161	4.73362e-05	0.808828
cg18704590	BICD2	Body	opensea	-0.230125	4.73362e-05	0.685135
cg02227809	PTAR1	Body	opensea	0.254392	4.73362e-05	0.664642
cg05355467	ROBO1	Body	opensea	0.268043	4.73377e-05	0.691688
cg19154438	CKM	5'UTR	shore	-0.204418	4.73944e-05	0.754744
cg11134966	PLEKHA7	Body	shore	0.294049	4.74707e-05	0.384223
cg01015123	OTOL1	1stExon	opensea	-0.226384	4.75281e-05	0.638471
cg07782634		IGR	opensea	-0.214372	4.75478e-05	0.198479
cg02873933		IGR	opensea	0.235033	4.75555e-05	0.772903
cg26570611	FHDC1	Body	opensea	0.406803	4.77079e-05	0.666327
cg11599718	VPS37B	Body	opensea	0.346999	4.77079e-05	0.551173
cg11339888	RAPGEF4	TSS1500	opensea	0.269156	4.77079e-05	0.322539
cg25730711		IGR	shelf	0.206131	4.77079e-05	0.629976
cg00576936	MEGF11	Body	island	-0.26204	4.78451e-05	0.604394
cg10769645		IGR	opensea	0.348083	4.78495e-05	0.533724
cg16554447	C6orf142	Body	opensea	-0.237696	4.80162e-05	0.685035
cg09759505	MCIDAS	Body	shore	-0.251498	4.80162e-05	0.35234
cg21566689		IGR	opensea	-0.21701	4.80196e-05	0.361541
cg16686515	LTBP1	Body	opensea	-0.205263	4.81391e-05	0.753218
cg16705300	TM4SF1	TSS1500	opensea	0.421861	4.81391e-05	0.575889
cg12184219	CALN1	Body	opensea	0.262088	4.82319e-05	0.70361
cg22502502	TRIM38	TSS1500	opensea	-0.247536	4.83293e-05	0.28579
cg13348277	EYA2	Body	opensea	0.263401	4.83423e-05	0.440367
cg13138265		IGR	opensea	0.205067	4.83423e-05	0.376499
cg14335429	SLC20A2	5'UTR	opensea	0.324476	4.83423e-05	0.659947
cg25035631		IGR	island	-0.251208	4.83423e-05	0.546846
cg07896068	ITGB6	TSS200	opensea	0.284097	4.8349e-05	0.613824
cg16062579		IGR	opensea	-0.222605	4.8349e-05	0.433829
cg02878537		IGR	opensea	0.326117	4.83833e-05	0.660171
cg15375397	SLC22A23	Body	opensea	-0.226424	4.84098e-05	0.56567
cg13575625		IGR	opensea	-0.216236	4.84098e-05	0.615674
cg17280619	ZNF423	Body	opensea	-0.303225	4.84098e-05	0.37208
cg19823186	MACROD1	Body	shore	-0.212845	4.85279e-05	0.596734
cg10662019	ODF3L2	Body	shore	0.291216	4.85896e-05	0.551667
cg08488528	FKBP1B	Body	shore	0.217303	4.8682e-05	0.539725
cg15827798		IGR	opensea	0.272767	4.8682e-05	0.550343
cg21617698	C5orf49	TSS200	shore	0.323161	4.8682e-05	0.528908
cg06795316	LINC00350	TSS200	opensea	-0.202447	4.87426e-05	0.329875
cg12904004	CALCA	TSS1500	shore	-0.204008	4.87426e-05	0.581844
cg25725999	PLEKHG3	5'UTR	opensea	0.273537	4.87426e-05	0.493369
cg15738394		IGR	opensea	-0.289806	4.8752e-05	0.493862
cg23676439	LRAT	TSS1500	island	-0.339454	4.88161e-05	0.462172
cg20907806	B4GALNT3	Body	island	-0.319009	4.88246e-05	0.457126
cg14476212	MGLL	Body	opensea	0.216412	4.88344e-05	0.529014
cg25087589		IGR	opensea	0.20433	4.88344e-05	0.535427
cg20667479	PRDM2	Body	opensea	0.258318	4.88344e-05	0.767973
cg04992640	ANTXR1	Body	opensea	-0.210624	4.88381e-05	0.82804
cg08286700	GALNT14	ExonBnd	opensea	0.266173	4.88381e-05	0.577311
cg01809281	UBXN2A	TSS1500	shore	-0.252166	4.88459e-05	0.504098
cg00870179	HOXA10	1stExon	island	-0.343462	4.88746e-05	0.237517
cg18364039		IGR	opensea	-0.242254	4.89896e-05	0.719548
cg27323588		IGR	shore	0.207187	4.91031e-05	0.727159
cg20422696	EEFSEC	Body	opensea	0.376919	4.91031e-05	0.632811
cg12044410		IGR	opensea	-0.218477	4.92382e-05	0.668874
cg05461938		IGR	opensea	0.315034	4.92382e-05	0.565854
cg20208823		IGR	opensea	-0.219967	4.92613e-05	0.71398
cg23460057	ADRB3	TSS200	shore	-0.256453	4.92979e-05	0.360487
cg09864076	OLFM3	TSS200	opensea	0.290559	4.93229e-05	0.393335
cg13146294		IGR	opensea	0.268374	4.93229e-05	0.449952
cg02344735	B3GAT2	Body	shore	0.305845	4.93559e-05	0.504465
cg10965371		IGR	opensea	-0.263788	4.93793e-05	0.308082
cg07489906	DCBLD2	Body	opensea	0.31261	4.94017e-05	0.528249
cg19306970	HLX	Body	shore	0.210453	4.94586e-05	0.638982
cg07649160	PRAF2	TSS200	island	0.202596	4.95308e-05	0.402446
cg18030003	KIF4A	TSS1500	island	0.21752	4.95536e-05	0.406875
cg21167716	GALNT9	Body	shore	0.324869	4.95799e-05	0.718998
cg19094009	DDB1	ExonBnd	opensea	-0.204645	4.95801e-05	0.731465
cg12708994	DSE	TSS1500	shore	-0.238143	4.9601e-05	0.44896
cg25694807	RBMS1	Body	opensea	0.312577	4.9601e-05	0.696539
cg26426938		IGR	opensea	-0.302164	4.96305e-05	0.53297
cg14022857	THSD7A	Body	opensea	-0.209162	4.96657e-05	0.361373
cg15639397		IGR	opensea	0.291803	4.96744e-05	0.436297
cg26234658		IGR	opensea	0.377911	4.96744e-05	0.531307
cg03390679	PDZD2	Body	opensea	0.270291	4.96744e-05	0.231949
cg26385172		IGR	shore	-0.259836	4.97261e-05	0.575913
cg01385669		IGR	opensea	0.268187	4.97479e-05	0.564463
cg05217312	KIAA1217	5'UTR	opensea	-0.221893	4.97479e-05	0.705756
cg24511170	CYP4F8	TSS1500	opensea	-0.239745	4.98432e-05	0.593778
cg06905162		IGR	opensea	0.251179	4.99441e-05	0.43469
cg10183290	NTN1	Body	opensea	0.308365	4.99441e-05	0.580624
cg00981928	DKFZp434L192	TSS1500	opensea	0.255989	4.99441e-05	0.417802
cg23416409	CAND1.11	Body	opensea	-0.231936	4.99446e-05	0.498991
cg22075979		IGR	opensea	-0.232298	4.99754e-05	0.473495
cg24384519	ADCYAP1R1	Body	opensea	0.274775	5.00109e-05	0.694243
cg06236119	PTH2	TSS1500	shore	-0.24383	5.00109e-05	0.289027
cg21513463		IGR	opensea	0.260921	5.00109e-05	0.76677
cg19161497	CHN2	Body	opensea	0.21361	5.00109e-05	0.47532
cg08512849		IGR	opensea	0.225975	5.00828e-05	0.774657
cg13614651		IGR	opensea	0.248488	5.00828e-05	0.661728
cg05074834	FAM198B	Body	opensea	-0.254883	5.02219e-05	0.404211
cg22904437	TPD52	Body	opensea	0.358016	5.02362e-05	0.478134
cg10621849	FAM107B	5'UTR	opensea	0.256188	5.02456e-05	0.402557
cg10529891		IGR	opensea	0.262764	5.02456e-05	0.449729
cg21139003	LTBP1	Body	shore	0.233866	5.02456e-05	0.498245
cg10821610	PAX7	Body	opensea	-0.210675	5.03169e-05	0.692751
cg27405906	NEDD4L	Body	opensea	0.31266	5.03845e-05	0.549482
cg14334258		IGR	opensea	-0.211302	5.03845e-05	0.695469
cg09922723		IGR	opensea	-0.229897	5.05372e-05	0.473771
cg01964856	SOX8	Body	island	0.209421	5.05689e-05	0.59037
cg09469665	HOXA3	5'UTR	shore	0.243739	5.05866e-05	0.538757
cg02493544	FEZ1	5'UTR	shelf	0.214236	5.05866e-05	0.433887
cg00712159		IGR	shore	-0.210294	5.06608e-05	0.490501
cg17507608		IGR	opensea	0.274954	5.07426e-05	0.327635
cg17669802	UQCC1	Body	opensea	0.279101	5.07511e-05	0.52814
cg17473341	USP44	5'UTR	shore	0.308569	5.0778e-05	0.702903
cg05222982		IGR	shore	-0.231155	5.10186e-05	0.61869
cg17122151	TBATA	Body	opensea	-0.242429	5.10186e-05	0.595252
cg16178097	GBAS	Body	opensea	0.311549	5.10208e-05	0.470466
cg24184014	LOC101927070	Body	opensea	0.322335	5.10208e-05	0.724955
cg16935996	S1PR3	Body	shore	0.270451	5.10831e-05	0.673642
cg09055357	SDC1	Body	opensea	0.222257	5.10835e-05	0.442922
cg13268590	MAGI1	Body	opensea	0.361773	5.11923e-05	0.491036
cg12457427		IGR	opensea	0.286302	5.12332e-05	0.657305
cg22265458	ZSCAN5A	5'UTR	shore	0.348888	5.12473e-05	0.671007
cg12231246		IGR	shore	-0.210083	5.12473e-05	0.429091
cg00646396		IGR	opensea	-0.217551	5.12493e-05	0.505461
cg01922576	SLC12A2	Body	opensea	-0.260905	5.13019e-05	0.647367
cg07165288	ZBTB20	5'UTR	opensea	0.259881	5.13025e-05	0.698561
cg04448014		IGR	shelf	0.263462	5.13223e-05	0.325126
cg27089606		IGR	opensea	-0.249009	5.13223e-05	0.411278
cg14732969		IGR	shore	-0.208546	5.13223e-05	0.42078
cg04082745	LINC00160	Body	opensea	0.29399	5.14373e-05	0.476029
cg00634475	MAML2	Body	opensea	-0.236395	5.14373e-05	0.271865
cg22350212		IGR	opensea	-0.315325	5.14373e-05	0.3522
cg18801773	GUCY1A3	3'UTR	opensea	-0.235722	5.14373e-05	0.756385
cg11428453		IGR	opensea	0.239428	5.14541e-05	0.471856
cg03157210	SLIT3	Body	opensea	0.331796	5.14811e-05	0.561461
cg01466166		IGR	opensea	0.220943	5.14811e-05	0.359391
cg02040650	ATP5E	3'UTR	shelf	0.402197	5.14985e-05	0.469196
cg17928960	AFAP1	Body	opensea	0.221988	5.14985e-05	0.637839
cg23261919		IGR	shelf	-0.257631	5.14985e-05	0.312419
cg24818118		IGR	opensea	0.290472	5.14985e-05	0.50449
cg13306032		IGR	opensea	-0.242004	5.15409e-05	0.585197
cg25422226		IGR	opensea	0.254416	5.15409e-05	0.441333
cg19674032		IGR	opensea	0.217761	5.16533e-05	0.792359
cg24427649		IGR	shelf	0.268045	5.16913e-05	0.626478
cg11837471	GUCA2B	TSS1500	opensea	-0.22649	5.16913e-05	0.738356
cg24422103		IGR	opensea	0.214904	5.16946e-05	0.691366
cg15910571	LINC00535	Body	opensea	-0.224332	5.1712e-05	0.769508
cg15301489	XKR6	1stExon	island	0.263528	5.17289e-05	0.226014
cg11348188		IGR	opensea	-0.243646	5.17289e-05	0.690499
cg08988059		IGR	opensea	-0.359936	5.17436e-05	0.530106
cg07440398	BCL11B	Body	island	-0.210221	5.18046e-05	0.316174
cg17135225	FNDC3B	5'UTR	opensea	0.317362	5.18046e-05	0.645717
cg16184495	EPHX3	5'UTR	shore	-0.245944	5.18447e-05	0.516876
cg18875629		IGR	island	0.217919	5.18447e-05	0.346631
cg00535869	DAPK2	Body	opensea	-0.289552	5.18854e-05	0.59
cg13759594	PDZD7	Body	shelf	-0.207609	5.18982e-05	0.383613
cg21741081	ZP1	TSS1500	opensea	0.226035	5.19098e-05	0.412636
cg26352161	PTK7	Body	opensea	0.284893	5.19343e-05	0.517385
cg02770216	AKAP9	Body	opensea	0.28828	5.19343e-05	0.626247
cg10412719	FGF10-AS1	TSS1500	opensea	-0.340508	5.19343e-05	0.474122
cg13921444	SORBS2	5'UTR	opensea	0.226379	5.19343e-05	0.305748
cg10369242	KRT7	TSS1500	shore	0.275949	5.19533e-05	0.422973
cg27596495	HCRTR2	5'UTR	island	-0.24856	5.19771e-05	0.332898
cg01460940		IGR	opensea	0.227757	5.19771e-05	0.735512
cg18600179		IGR	opensea	-0.273356	5.19771e-05	0.628679
cg25793860	LOC101929710	Body	opensea	-0.229969	5.19771e-05	0.548066
cg01941395	LOC101927078	Body	opensea	-0.240149	5.2083e-05	0.609385
cg04925205		IGR	opensea	-0.237582	5.2083e-05	0.683549
cg22169777	DOPEY2	Body	opensea	0.285232	5.2083e-05	0.388403
cg02452102	TRIM62	Body	shelf	0.347438	5.2083e-05	0.508133
cg00155777		IGR	opensea	-0.315734	5.2083e-05	0.407308
cg15126354		IGR	opensea	0.264406	5.21238e-05	0.621398
cg27496526	LTK	Body	island	-0.320225	5.22285e-05	0.283746
cg18537660		IGR	opensea	0.29808	5.22377e-05	0.624776
cg23069167	PTPRG	Body	island	-0.26863	5.22705e-05	0.284901
cg18741958	SLC12A8	Body	opensea	0.266347	5.23553e-05	0.399266
cg04647835		IGR	opensea	0.300001	5.23558e-05	0.284137
cg15758896	ARID1B	Body	opensea	0.279773	5.23612e-05	0.548584
cg16542683		IGR	opensea	0.216654	5.23733e-05	0.470448
cg00549909	IGSF21	Body	shore	-0.21008	5.23733e-05	0.697606
cg08579858	RASL10A	Body	island	-0.234045	5.23733e-05	0.487443
cg17675712		IGR	opensea	0.314372	5.24576e-05	0.488942
cg04970847		IGR	opensea	-0.240738	5.24842e-05	0.309652
cg14078100		IGR	opensea	0.273048	5.24903e-05	0.41796
cg25457539	EHF	TSS1500	opensea	0.312945	5.26779e-05	0.504787
cg11778840	SH3BGR	5'UTR	opensea	0.25397	5.26779e-05	0.502562
cg00756032	MYF6	Body	island	-0.24584	5.26779e-05	0.491139
cg01822771	PPM1K	Body	opensea	-0.212798	5.26779e-05	0.503528
cg25471917	FLVCR2	Body	opensea	0.265686	5.26779e-05	0.490351
cg15068728	STARD8	TSS1500	shore	0.235911	5.26779e-05	0.705694
cg02875039	YEATS2	Body	opensea	0.302425	5.26779e-05	0.474345
cg19158034		IGR	opensea	0.325488	5.26779e-05	0.619254
cg15895526		IGR	opensea	0.273148	5.26779e-05	0.360499
cg07919167	CMKLR1	TSS1500	opensea	0.245932	5.27434e-05	0.774124
cg10525470		IGR	opensea	-0.236394	5.27434e-05	0.433595
cg06978697	NXPH1	Body	opensea	-0.206761	5.27761e-05	0.731729
cg12821435	SMIM19	5'UTR	shore	0.23875	5.28482e-05	0.51526
cg26293423	MRPS27	Body	shelf	-0.309751	5.30315e-05	0.591754
cg14418992	PHC3	Body	opensea	-0.291914	5.30315e-05	0.595801
cg13418230		IGR	opensea	0.239551	5.30315e-05	0.511782
cg17143696		IGR	opensea	-0.248004	5.30315e-05	0.23744
cg02163672		IGR	opensea	-0.204057	5.30385e-05	0.425737
cg26524517	GALNT9	Body	shore	0.24075	5.30997e-05	0.63961
cg06832449	PARD3	Body	opensea	-0.270092	5.31059e-05	0.462383
cg05633523		IGR	opensea	0.219115	5.31593e-05	0.500127
cg24828422	C3orf26	Body	opensea	0.228702	5.32405e-05	0.821247
cg13636371	DFNB31	Body	shelf	0.372664	5.32405e-05	0.542813
cg09395599		IGR	opensea	-0.203943	5.32709e-05	0.683118
cg04771109	ZNF507	Body	opensea	0.28162	5.32709e-05	0.480846
cg07701757		IGR	opensea	-0.211789	5.3393e-05	0.59257
cg09275691	NUP107	TSS1500	shore	-0.27832	5.34069e-05	0.387512
cg09203951		IGR	shore	0.250872	5.34069e-05	0.732117
cg12439555	IGSF21	Body	opensea	-0.256284	5.34069e-05	0.733925
cg23873580	NTN4	Body	opensea	0.33335	5.34792e-05	0.655049
cg21494106	KIF17	Body	opensea	0.239994	5.35334e-05	0.701829
cg25003366		IGR	opensea	0.230312	5.35492e-05	0.71331
cg08016161		IGR	opensea	0.223621	5.35492e-05	0.439537
cg06856402		IGR	opensea	0.398495	5.35492e-05	0.53168
cg17156828	HDAC4	Body	opensea	0.314977	5.35492e-05	0.60395
cg09814448		IGR	opensea	-0.281321	5.35542e-05	0.385262
cg00876175	LOC101928790	TSS1500	opensea	-0.259672	5.36233e-05	0.672806
cg19673233		IGR	opensea	-0.211611	5.36233e-05	0.450022
cg13375654	DOC2A	5'UTR	shore	-0.217703	5.36383e-05	0.647296
cg24373369	MTFMT	Body	shore	-0.218905	5.3645e-05	0.620874
cg17432748	SH3BP4	Body	opensea	0.228997	5.3645e-05	0.485391
cg08714135	MYNN	Body	opensea	-0.221417	5.37245e-05	0.569304
cg12445393	PSD	5'UTR	shelf	0.208646	5.37245e-05	0.763553
cg20327862	C8orf47	TSS1500	shore	-0.313037	5.37801e-05	0.390736
cg22318155	DEGS2	Body	opensea	0.233746	5.37801e-05	0.489926
cg03721622		IGR	opensea	-0.269576	5.37801e-05	0.225784
cg14462900		IGR	opensea	0.287756	5.37801e-05	0.401171
cg04411102	PIK3R3	Body	opensea	0.227963	5.37801e-05	0.416342
cg27051686	MLPH	5'UTR	shelf	0.257806	5.39303e-05	0.561908
cg22419425		IGR	shelf	-0.256317	5.39385e-05	0.469181
cg03373393	HAP1	Body	island	-0.283234	5.39969e-05	0.331023
cg16839690	TGFA	Body	shore	-0.212543	5.40039e-05	0.473191
cg09238199	COL4A2	Body	opensea	-0.303677	5.40039e-05	0.543968
cg23777946	KCTD1	5'UTR	shore	0.326206	5.40039e-05	0.528137
cg04139355	TEAD1	5'UTR	opensea	0.21423	5.40039e-05	0.61594
cg21177821		IGR	shore	-0.238558	5.40608e-05	0.632188
cg27653595		IGR	opensea	0.212674	5.40608e-05	0.778474
cg27016308	SH3BGR	TSS200	opensea	0.236944	5.40618e-05	0.505171
cg06542869	YAP1	Body	opensea	0.204272	5.41091e-05	0.43391
cg16931913	SHROOM3	Body	opensea	0.363457	5.43003e-05	0.524892
cg22585786	STK39	Body	opensea	0.306899	5.43164e-05	0.572875
cg13026754	FAM181A	Body	opensea	0.328234	5.4337e-05	0.561785
cg10456910		IGR	opensea	-0.24038	5.43569e-05	0.496483
cg25118869	C1GALT1	Body	opensea	0.336011	5.437e-05	0.706531
cg11823318		IGR	shelf	0.263879	5.44172e-05	0.737588
cg01715143	ZNF804A	TSS1500	shore	-0.215271	5.44879e-05	0.250662
cg07717661	FAM96A	Body	shelf	-0.231121	5.45033e-05	0.516057
cg12418025		IGR	opensea	0.362623	5.45033e-05	0.451949
cg24348240	UBXN11	Body	opensea	-0.270771	5.4549e-05	0.327028
cg21844893	MYOM2	Body	opensea	0.249018	5.45804e-05	0.766245
cg22718077		IGR	opensea	0.243821	5.45804e-05	0.586152
cg04537173		IGR	opensea	-0.248554	5.46674e-05	0.652996
cg04237942	FASTKD2	5'UTR	shore	-0.216697	5.46858e-05	0.548535
cg06148396	SH3BGR	TSS200	opensea	0.207178	5.46858e-05	0.312739
cg18050903	RASGEF1B	Body	opensea	-0.229665	5.46858e-05	0.590289
cg18846889	CCDC85C	Body	opensea	0.365089	5.46858e-05	0.436973
cg08175352		IGR	opensea	0.285893	5.46858e-05	0.549675
cg24589102	ATRN	Body	opensea	0.26891	5.46864e-05	0.429945
cg24972034		IGR	opensea	-0.271704	5.46864e-05	0.541572
cg02494777	PDE4D	Body	opensea	0.227078	5.47109e-05	0.398874
cg09803226	CDH4	Body	opensea	0.25492	5.47216e-05	0.602817
cg05025860		IGR	opensea	-0.340024	5.4826e-05	0.487866
cg15796736		IGR	opensea	0.268795	5.4826e-05	0.507275
cg21446024	HN1L	Body	shore	0.252658	5.48544e-05	0.552178
cg08188271	BTN2A2	TSS1500	opensea	-0.309231	5.5027e-05	0.471202
cg21141258	PTPRJ	Body	opensea	0.296829	5.50655e-05	0.675817
cg24576358		IGR	opensea	0.277421	5.51024e-05	0.37155
cg00028014		IGR	opensea	-0.219927	5.51114e-05	0.480876
cg04482712	SLC9A3R1	Body	opensea	0.245344	5.51525e-05	0.466768
cg26065841	CHAC1	TSS1500	shore	0.249527	5.51525e-05	0.674243
cg00647046		IGR	shore	0.217521	5.51863e-05	0.754895
cg08612011	AQP2	3'UTR	shore	-0.231554	5.52122e-05	0.527902
cg13687797	ARRB1	TSS1500	shore	-0.292584	5.52122e-05	0.186877
cg05651277	ASS1	Body	opensea	-0.261617	5.52122e-05	0.673416
cg07065905		IGR	opensea	0.381822	5.52122e-05	0.691219
cg10450848		IGR	opensea	0.230733	5.52122e-05	0.630261
cg12177257	ATF3	5'UTR	opensea	0.231634	5.52122e-05	0.796271
[truncated: 19,968 more rows]

## Sheet: Supplementary Table S5
Supplementary Table S5. Differentially methylated CpGs in metastatic vs. pre-treatment samples.
CpG	Gene	Feature	CGI	logFC	Adjusted P value	Average Expression
cg18045512	AACS	Body	opensea	0.219971	0.0308564	0.421345
cg24658413	ABAT	Body	opensea	0.232718	0.0119361	0.66505
cg12638261	ABCC9	ExonBnd	opensea	-0.262013	0.00149934	0.457355
cg26142490	ABI1	Body	opensea	0.224853	0.00701986	0.464041
cg26569649	ABLIM2	Body	opensea	0.236849	0.0181084	0.524286
cg09580592	ABR	3'UTR	shelf	0.216564	0.024775	0.451352
cg02384911	ABR	3'UTR	shelf	0.269296	0.00889783	0.577268
cg19029445	ABR	3'UTR	shelf	0.284374	0.0181084	0.589685
cg15081074	ABTB2	Body	opensea	0.201696	0.0145086	0.446711
cg00914990	ACAD11	Body	opensea	0.22281	0.00816199	0.587235
cg25203980	ACAP3	Body	shelf	-0.252614	0.030991	0.776461
cg18565510	ACAP3	Body	shelf	-0.210276	0.0282204	0.782892
cg02953397	ACAP3	Body	shelf	-0.202848	0.027999	0.806071
cg27395066	ACBD4	3'UTR	shore	0.207743	0.00233248	0.409537
cg00507135	ACBD5	Body	shore	0.246538	0.00215275	0.548827
cg25111496	ACPP	Body	opensea	0.200729	0.00347912	0.607401
cg22034357	ACSF2	5'UTR	opensea	0.210863	0.0114953	0.29748
cg04033022	ACSF3	Body	shelf	0.2619	0.00853518	0.673424
cg16066219	ACSL5	TSS1500	opensea	-0.216424	0.00545418	0.423715
cg14089787	ACVR1	5'UTR	opensea	0.203768	0.00545418	0.52025
cg07068664	ACVR1	Body	opensea	0.205186	0.015381	0.38311
cg20453861	ACVR1	5'UTR	opensea	0.222413	0.0172169	0.570678
cg12267150	ADAM12	Body	opensea	0.229555	0.0161262	0.631681
cg10594543	ADAMTS12	Body	opensea	0.212272	0.0324345	0.715958
cg09747891	ADAMTS12	TSS1500	shore	0.228587	0.0113583	0.301707
cg08641951	ADAMTS16	Body	opensea	-0.253108	0.0267658	0.464402
cg18816399	ADAMTS17	Body	opensea	0.2053	0.00653228	0.536416
cg15347676	ADAMTS3	Body	opensea	0.283848	0.0143604	0.685035
cg03079917	ADAMTSL3	Body	opensea	0.228203	0.00671601	0.471567
cg17285208	ADARB2	Body	shore	-0.207506	0.0154613	0.297306
cg01341216	ADARB2	Body	opensea	0.200816	0.0239208	0.65971
cg04941831	ADARB2	Body	opensea	0.202589	0.0065245	0.764222
cg03944474	ADARB2	Body	opensea	0.209619	0.00564085	0.6583
cg25274844	ADARB2	Body	opensea	0.218796	0.0118588	0.481961
cg24801123	ADCY1	Body	island	-0.211226	0.033219	0.369189
cg24676071	ADCY1	TSS1500	island	-0.208272	0.00357029	0.653538
cg11175660	ADCY1	TSS1500	shore	-0.203058	0.00353408	0.690015
cg09565754	ADCY9	Body	opensea	0.207357	0.0148085	0.456697
cg10639643	ADCY9	Body	opensea	0.256437	0.00244304	0.562857
cg10384245	ADCYAP1	Body	island	-0.245768	0.022739	0.459829
cg09143377	ADGRG1	1stExon	opensea	0.201068	0.00773417	0.463893
cg05095974	ADGRG1	TSS1500	opensea	0.271041	0.0114138	0.619673
cg09507039	ADGRL2	TSS1500	opensea	0.235048	0.0200987	0.64264
cg27181762	ADGRV1	Body	opensea	0.218173	0.0181918	0.62268
cg17114660	ADGRV1	Body	opensea	0.21858	0.0186365	0.746998
cg25035008	ADH5	TSS1500	shore	0.215503	0.0218478	0.624217
cg08845921	ADH5	TSS1500	shore	0.229385	0.0115429	0.699975
cg23830619	ADIPOR2	Body	opensea	0.229335	0.0146108	0.60843
cg13332571	ADM2	3'UTR	shelf	0.267793	0.00151379	0.487757
cg23008606	ADRA1A	TSS200	island	-0.204818	0.00710561	0.247197
cg05575054	ADRB1	1stExon	island	-0.20252	0.00878759	0.235164
cg17928960	AFAP1	Body	opensea	0.215641	0.0113503	0.676829
cg16215705	AFAP1	Body	opensea	0.217584	0.00519577	0.606998
cg10177753	AFF1	Body	opensea	0.200251	0.00570339	0.668931
cg08489779	AGAP1	Body	opensea	0.212151	0.00807111	0.45719
cg13830601	AGAP1	Body	opensea	0.277053	0.00804305	0.515303
cg19700682	AGAP11	5'UTR	shelf	0.24745	0.00396342	0.591907
cg03155284	AGAP3	5'UTR	shelf	0.212757	0.0070326	0.679698
cg08387293	AGRN	Body	island	0.207192	0.00630266	0.779385
cg24730157	AGRN	Body	island	0.249424	0.0125349	0.680612
cg21316915	AHCYL2	Body	opensea	0.203114	0.00989584	0.627736
cg25977040	AIM1L	TSS1500	opensea	-0.215223	0.012721	0.536182
cg19826526	AJUBA	TSS1500	shelf	0.203127	0.0190727	0.552568
cg24855846	AJUBA	TSS1500	shelf	0.26879	0.00408812	0.576005
cg22635737	ALDH1A2	5'UTR	shore	-0.24264	0.00543355	0.612208
cg20420868	ALDH3B2	1stExon	opensea	0.204852	0.0243172	0.473301
cg07891457	ALDH3B2	1stExon	opensea	0.21066	0.0206014	0.501526
cg00074354	ALKBH1	Body	opensea	0.226796	0.0323459	0.555089
cg12867024	ALMS1	Body	opensea	0.223148	0.0352505	0.644251
cg22280258	ALOX15	TSS200	shore	-0.232696	0.00924814	0.47039
cg17972352	ALOX5	Body	island	0.220815	0.0154866	0.589035
cg21849571	AMFR	Body	opensea	0.230408	0.0287602	0.633805
cg17381979	AMOT	5'UTR	opensea	0.209247	0.00269412	0.735294
cg08133629	AMOTL2	Body	shelf	0.280357	0.00428734	0.417779
cg23092449	AMPH	Body	shore	-0.238544	0.00134235	0.567992
cg01439383	AMZ1	5'UTR	shore	-0.213945	0.0122973	0.30836
cg21193744	ANGPT2	Body	opensea	0.211547	0.00452942	0.700141
cg12669865	ANK3	TSS200	opensea	-0.229927	0.00225264	0.339073
cg00006301	ANK3	TSS200	opensea	-0.226237	0.0051401	0.41208
cg06910198	ANK3	1stExon	opensea	-0.214948	0.00429298	0.434704
cg18016034	ANK3	1stExon	opensea	0.214578	0.014617	0.589864
cg16134349	ANK3	1stExon	opensea	0.224368	0.0111213	0.602468
cg22070062	ANK3	TSS1500	opensea	0.231248	0.0328048	0.560863
cg02697702	ANK3	Body	opensea	0.235219	0.0175447	0.691784
cg04827594	ANK3	Body	opensea	0.238155	0.00982925	0.583986
cg00510507	ANK3	Body	opensea	0.238877	0.00514497	0.476788
cg22601415	ANK3	Body	opensea	0.272099	0.0119448	0.674152
cg17792419	ANK3	Body	opensea	0.296246	0.0076577	0.675383
cg13248384	ANKFN1	Body	opensea	0.229706	0.0145822	0.393007
cg20178924	ANKRD1	Body	opensea	-0.203257	0.00134235	0.807031
cg07001925	ANKRD6	TSS1500	opensea	-0.267315	0.00415429	0.699099
cg10075976	ANKS1B	Body	opensea	-0.208155	0.00643357	0.495583
cg10975193	ANO2	Body	opensea	0.245443	0.00541027	0.702519
cg10664971	ANXA11	3'UTR	opensea	0.214971	0.00560446	0.795128
cg24477733	ANXA4	5'UTR	opensea	0.241464	0.00531749	0.575457
cg24013929	AP1B1	5'UTR	opensea	0.20532	0.00963868	0.557727
cg13835725	AP2B1	Body	opensea	0.212525	0.0492124	0.758159
cg13514532	APBB2	5'UTR	opensea	0.301146	0.00134235	0.55781
cg14191035	APBB2	5'UTR	opensea	0.33589	0.00165879	0.557956
cg05616135	APCDD1L-AS1	Body	opensea	-0.223548	0.0211245	0.589118
cg20579480	APOBEC4	5'UTR	opensea	-0.208903	0.0137585	0.520174
cg14416879	APP	5'UTR	opensea	0.245478	0.0059557	0.472868
cg19591392	APP	TSS1500	opensea	0.248474	0.0062785	0.629132
cg25230363	AQP1	TSS200	opensea	-0.203026	0.00356555	0.591195
cg16079898	ARHGAP10	Body	opensea	0.209225	0.0135321	0.590564
cg25575735	ARHGAP10	Body	opensea	0.214787	0.0157104	0.425563
cg07371628	ARHGAP22	Body	shore	-0.228095	0.00465638	0.590757
cg16775752	ARHGAP22	Body	island	0.200398	0.0137835	0.37643
cg25139229	ARHGAP22	Body	island	0.219654	0.00570339	0.235489
cg21446955	ARHGAP24	5'UTR	opensea	-0.222054	0.0146725	0.305528
cg14376467	ARHGAP24	Body	opensea	-0.220947	0.015803	0.321725
cg13889934	ARHGAP24	Body	opensea	-0.220535	0.0182246	0.320538
cg21001614	ARHGAP24	TSS200	opensea	-0.218861	0.00340129	0.357133
cg15831020	ARHGAP24	TSS200	opensea	-0.204227	0.00398421	0.328638
cg05049901	ARHGAP26	Body	opensea	0.209944	0.0233566	0.678483
cg13895596	ARHGAP26	Body	opensea	0.211162	0.0151753	0.692867
cg00565190	ARHGEF26-AS1	Body	opensea	0.256402	0.0032775	0.62126
cg22144832	ARHGEF38	Body	opensea	0.203589	0.0218521	0.64727
cg17436674	ARHGEF38	Body	opensea	0.209266	0.0237114	0.370933
cg06555230	ARHGEF38	Body	opensea	0.277972	0.00712537	0.562347
cg00598449	ARHGEF38	Body	opensea	0.281522	0.00570867	0.585607
cg11469778	ARHGEF4	TSS200	shore	-0.220284	0.00486066	0.659167
cg03384047	ARID1B	Body	opensea	0.215536	0.00974755	0.511752
cg04924555	ARID1B	Body	opensea	0.217448	0.00370492	0.635294
cg20270052	ARID5B	Body	opensea	0.216817	0.00529143	0.243395
cg16416127	ARL15	Body	opensea	0.20291	0.0134422	0.736908
cg24726705	ARNT2	Body	opensea	0.202229	0.00302519	0.557917
cg08597345	ARRDC2	3'UTR	shelf	0.206221	0.0114885	0.681054
cg05516344	ARSB	Body	opensea	0.211531	0.00188014	0.733546
cg08393937	ARSB	Body	shelf	0.240843	0.0316688	0.477323
cg19457763	ASAM	TSS1500	island	-0.225446	0.0109832	0.474774
cg06027542	ASAP1	5'UTR	opensea	-0.201028	0.0078614	0.607914
cg13258774	ASAP2	Body	shelf	0.229829	0.0279866	0.575392
cg14057241	ASB6	Body	shore	0.210927	0.0143784	0.391018
cg00632853	ASB6	Body	shore	0.225473	0.00883775	0.62306
cg16441514	ASCC1	Body	opensea	0.200443	0.0161253	0.587626
cg07333715	ASCL2	TSS1500	island	-0.209085	0.0291534	0.369485
cg16469463	ASPG	Body	opensea	0.200482	0.0129974	0.767167
cg21092030	ASPG	Body	shore	0.208754	0.00958179	0.625352
cg07093539	ASPSCR1	Body	island	0.203233	0.0158407	0.73976
cg08091666	ASPSCR1	Body	island	0.234556	0.0141134	0.611931
cg19151852	ASPSCR1	Body	shelf	0.241034	0.0320047	0.562732
cg12592359	ASXL1	TSS1500	shore	0.201391	0.0318049	0.586862
cg02246992	ATAD5	TSS1500	shore	0.204251	0.0233145	0.591967
cg17794358	ATF6B	TSS1500	shore	0.237237	0.00676017	0.636114
cg07320496	ATP10B	TSS1500	opensea	-0.207934	0.00940823	0.563248
cg21623281	ATP11AUN	5'UTR	opensea	0.209639	0.013823	0.511698
cg13920491	ATP13A4	Body	opensea	0.216941	0.0162713	0.640661
cg01635618	ATP2C2	TSS200	opensea	0.229801	0.0173868	0.489815
cg23453589	ATP2C2	TSS1500	opensea	0.293198	0.00218188	0.491643
cg06242150	ATP2C2	TSS1500	opensea	0.311291	0.00161399	0.564104
cg15269394	ATP6V0A1	Body	opensea	0.229687	0.00879739	0.519454
cg27484320	ATP6V1B2	Body	opensea	0.214079	0.0187961	0.63606
cg04801460	ATP6V1C2	Body	opensea	0.330387	0.00326683	0.490052
cg14182264	ATP8B1	5'UTR	opensea	0.235732	0.00406581	0.729435
cg10514574	ATP8B4	TSS1500	opensea	-0.250232	0.00862745	0.520834
cg02349446	ATP9A	Body	opensea	0.213963	0.0231979	0.518645
cg13544643	ATXN10	Body	opensea	0.228865	0.0102652	0.42402
cg03775459	ATXN7L1	Body	opensea	0.204619	0.00636215	0.727214
cg02230269	AUTS2	Body	opensea	0.213797	0.00468742	0.514031
cg04289802	AUTS2	Body	opensea	0.21607	0.00895479	0.699045
cg02410583	AUTS2	Body	opensea	0.229178	0.00365652	0.260835
cg19919244	AUTS2	Body	opensea	0.231513	0.00721225	0.44524
cg03345878	AUTS2	Body	opensea	0.232302	0.0162697	0.497943
cg15030167	AUTS2	Body	opensea	0.238706	0.0184093	0.511335
cg21579710	AUTS2	Body	opensea	0.282476	0.0061461	0.599356
cg09172787	AUTS2	Body	opensea	0.303666	0.00744935	0.613379
cg06559333	AUTS2	Body	opensea	0.308151	0.00326163	0.663664
cg20680265	AUTS2	Body	opensea	0.381997	0.00145656	0.456899
cg23662361	AXDND1	Body	opensea	0.213267	0.00707056	0.592555
cg23475474	AXIN2	Body	opensea	0.204444	0.00326182	0.395578
cg26145442	AZIN1-AS1	Body	opensea	0.214578	0.00877811	0.437973
cg03425812	B2M	Body	shore	0.202595	0.00742542	0.279716
cg18854893	B3GALNT2	Body	opensea	0.213496	0.0434117	0.706264
cg01141863	B3GALT5	5'UTR	opensea	0.203575	0.0434589	0.591556
cg19790640	BAALC	Body	shore	-0.248894	0.0103757	0.577206
cg23816247	BAALC	Body	shore	-0.246754	0.0119501	0.632633
cg13094191	BAALC-AS2	Body	shore	-0.241541	0.010839	0.419962
cg10202782	BAAT	5'UTR	opensea	-0.250863	0.00560401	0.533252
cg04265492	BAI2	Body	shore	0.205543	0.0212798	0.538985
cg06768939	BAIAP2	Body	shore	0.22398	0.0418578	0.633452
cg20607689	BAIAP2L1	Body	opensea	0.264201	0.0166617	0.699418
cg27064287	BANK1	1stExon	island	-0.281432	0.0054172	0.344229
cg15006682	BANK1	Body	opensea	0.220394	0.0240873	0.556514
cg12661692	BANK1	Body	opensea	0.251873	0.00720053	0.629851
cg16736841	BCAR3	Body	opensea	0.237101	0.00333102	0.630439
cg08141300	BCAR3	TSS1500	opensea	0.245092	0.00523161	0.525504
cg12935960	BCAR3	Body	opensea	0.275558	0.00327789	0.732687
cg13914526	BCAR3	Body	opensea	0.279216	0.00283832	0.67484
cg26244646	BCAS3	Body	opensea	0.219336	0.024845	0.405444
cg03354616	BCKDHB	Body	opensea	0.225593	0.0137771	0.437486
cg14027171	BCL11A	Body	opensea	0.263926	0.0141603	0.67037
cg14657105	BCO1	Body	opensea	0.254386	0.01259	0.527632
cg10528989	BDKRB1	TSS1500	opensea	0.220303	0.0048581	0.61447
cg24249411	BDNF	TSS1500	shore	-0.233904	0.00333357	0.463124
cg24867665	BEND7	TSS1500	opensea	-0.247439	0.00386228	0.378582
cg02648003	BEND7	TSS1500	opensea	-0.220253	0.00254692	0.640723
cg21943052	BGN	TSS200	opensea	0.224137	0.00354236	0.470238
cg12797577	BICC1	Body	opensea	0.292378	0.00389965	0.574984
cg19120513	BIRC3	5'UTR	shore	0.246169	0.0172562	0.542147
cg25263238	BLNK	TSS1500	opensea	0.209093	0.0143865	0.463412
cg07989030	BLNK	TSS1500	opensea	0.213318	0.00428867	0.310538
cg02980499	BLNK	TSS1500	opensea	0.219115	0.00835623	0.540708
cg22053282	BLNK	TSS1500	opensea	0.28891	0.00094431	0.51999
cg16779976	BLNK	1stExon	opensea	0.314624	0.00188014	0.439108
cg20297199	BMP4	5'UTR	island	-0.282876	0.00570867	0.215841
cg09229893	BMP4	TSS1500	shore	-0.279328	0.00151348	0.458384
cg16190896	BMP4	5'UTR	shore	-0.239434	0.00866111	0.249118
cg14310034	BMP4	1stExon	shore	-0.220568	0.0105501	0.191501
cg11230818	BMPER	TSS1500	shore	-0.248077	0.00549686	0.446439
cg24994269	BMPR1B	5'UTR	opensea	0.248572	0.00910787	0.585618
cg00237761	BMPR2	Body	opensea	0.232244	0.0159021	0.570711
cg20941110	BNC1	TSS1500	island	-0.203244	0.0019853	0.327608
cg00768409	BNC1	TSS1500	shore	-0.202582	0.0166935	0.405332
cg06961749	BOC	5'UTR	opensea	-0.219045	0.0112031	0.637875
cg13192938	BRF1	Body	shore	0.281958	0.00920859	0.673819
cg03356492	BRUNOL4	Body	shelf	-0.210332	0.00552887	0.570554
cg21404878	BRUNOL6	3'UTR	shelf	0.215908	0.00855825	0.575251
cg22618269	BRWD3	1stExon	island	0.215636	0.00599994	0.558589
cg00998010	BTAF1	Body	opensea	0.269195	0.00370591	0.677544
cg01444716	BTBD3	5'UTR	opensea	-0.238038	0.0331779	0.511981
cg08796393	BTBD9	Body	opensea	0.209909	0.0282091	0.476416
cg05281603	BTG4	TSS1500	shore	-0.201193	0.00373631	0.379579
cg08484265	BTNL9	TSS1500	opensea	-0.203862	0.0059399	0.522877
cg17287013	BTRC	Body	opensea	0.2445	0.0019853	0.558717
cg05355436	C10orf107	Body	opensea	0.252023	0.00271598	0.507843
cg25824127	C10orf118	5'UTR	opensea	0.339508	0.00134235	0.600143
cg25195795	C10orf140	5'UTR	shore	-0.248984	0.0112586	0.349994
cg09038267	C10orf26	Body	opensea	0.261958	0.00460308	0.544581
cg22593177	C10orf58	Body	opensea	0.202645	0.0325741	0.584504
cg22618337	C10orf81	TSS1500	opensea	0.217851	0.0286414	0.723821
cg11204562	C10orf81	TSS200	opensea	0.242705	0.03083	0.631435
cg10627429	C10orf81	TSS200	opensea	0.249989	0.0180549	0.59411
cg16497714	C11orf40	Body	opensea	-0.213982	0.0131798	0.419108
cg03339077	C11orf49	Body	opensea	0.21772	0.00859906	0.479335
cg10475564	C11orf52	TSS1500	opensea	0.202097	0.0227654	0.503225
cg15412815	C11orf75	5'UTR	opensea	-0.248699	0.0257264	0.553604
cg24950071	C11orf86	TSS1500	opensea	0.240948	0.0187	0.757323
cg24731731	C11orf9	Body	island	0.200731	0.0226733	0.606789
cg06885616	C12orf42	Body	opensea	0.208728	0.0296033	0.530996
cg14643892	C12orf56	Body	island	-0.245408	0.00662747	0.554956
cg17906786	C13orf36	TSS1500	shore	-0.232476	0.00306628	0.469942
cg01933515	C14orf132	Body	opensea	-0.215688	0.00991048	0.257717
cg20433165	C14orf132	Body	opensea	0.240376	0.00918807	0.497828
cg21846009	C14orf180	Body	shore	-0.222584	0.0110957	0.529986
cg03472898	C14orf23	TSS1500	shelf	-0.233331	0.00377329	0.26095
cg20043105	C14orf23	Body	island	-0.230465	0.00326683	0.361364
cg23059304	C14orf23	Body	shore	-0.221744	0.0110496	0.211383
cg15482122	C14orf23	Body	island	-0.218392	0.00468702	0.239878
cg02273846	C14orf23	Body	shore	-0.21503	0.0122005	0.345702
cg02008651	C14orf23	Body	shore	-0.206533	0.0289238	0.514946
cg18921771	C14orf39	5'UTR	island	-0.27395	0.00371384	0.411086
cg11842450	C14orf73	Body	opensea	0.204053	0.0114416	0.530262
cg07737180	C16orf95	Body	opensea	0.259922	0.0265077	0.658735
cg25221637	C17orf79	TSS1500	shore	0.203705	0.00635986	0.491226
cg12658720	C17orf82	TSS1500	island	-0.202272	0.022147	0.265175
cg19334647	C18orf25	Body	opensea	0.20909	0.0402991	0.319174
cg18949308	C19orf47	Body	opensea	0.294956	0.00748287	0.616467
cg01957515	C1orf106	5'UTR	opensea	0.231655	0.013968	0.666633
cg00811758	C1orf106	Body	shelf	0.244752	0.0117176	0.517285
cg14967804	C1orf116	5'UTR	opensea	0.217804	0.0181767	0.447455
cg21157465	C1orf127	Body	opensea	0.204604	0.00366003	0.66292
cg00379090	C1orf14	TSS1500	shore	-0.229219	0.00915958	0.692374
cg15897921	C1orf156	TSS1500	shore	0.201413	0.00833544	0.24062
cg26678765	C1orf161	TSS1500	opensea	0.287861	0.00486605	0.563627
cg15798997	C1orf198	Body	opensea	0.211987	0.0296992	0.674495
cg02990330	C1orf210	TSS1500	opensea	0.243232	0.00304408	0.518875
cg16696234	C1orf213	3'UTR	shore	0.225463	0.00293658	0.534941
cg12983679	C1QTNF4	5'UTR	shore	-0.242996	0.00563667	0.507915
cg02537838	C20orf151	TSS200	opensea	0.204516	0.015994	0.423578
cg17976205	C20orf151	TSS1500	opensea	0.215024	0.00940823	0.3512
cg09760574	C20orf152	Body	opensea	0.202685	0.0221027	0.452961
cg17901554	C20orf194	ExonBnd	opensea	0.237858	0.0146064	0.521915
cg12414310	C2CD2	Body	opensea	-0.209666	0.0096561	0.584436
cg08549388	C2CD3	Body	opensea	0.316972	0.00211427	0.586586
cg02535458	C2orf54	TSS1500	opensea	0.200069	0.00227307	0.364452
cg07537917	C2orf54	TSS1500	opensea	0.202835	0.00297592	0.394833
cg04733744	C2orf54	1stExon	opensea	0.210451	0.0391616	0.6479
cg24610061	C2orf76	5'UTR	opensea	0.208807	0.0318104	0.608991
cg08081580	C2orf76	Body	opensea	0.224811	0.00925277	0.371254
cg18080370	C3orf14	1stExon	shore	0.278343	0.00331502	0.623293
cg08451978	C3orf52	Body	opensea	0.237682	0.0246998	0.596292
cg10992419	C3orf59	Body	opensea	0.265956	0.00515965	0.488464
cg18531779	C4orf26	Body	opensea	0.271811	0.0102021	0.520243
cg09451574	C4orf32	Body	shore	-0.203938	0.0200285	0.541217
cg09565526	C4orf36	Body	shore	0.231286	0.0109987	0.56725
cg10257049	C5orf4	TSS200	opensea	0.215243	0.00796111	0.551449
cg13456408	C5orf46	1stExon	opensea	0.218425	0.0203522	0.435769
cg16023600	C5orf46	3'UTR	opensea	0.296924	0.00789942	0.64352
cg15674626	C5orf49	TSS1500	shore	0.217755	0.0271464	0.62204
cg21617698	C5orf49	TSS200	shore	0.223708	0.0067929	0.547016
cg07671420	C5orf56	Body	opensea	0.210485	0.0066551	0.665571
cg02570493	C6orf132	Body	opensea	0.202366	0.0166601	0.561246
cg02382532	C6orf132	TSS200	shore	0.214881	0.0137925	0.391499
cg16122628	C6orf145	Body	shore	0.237161	0.0144921	0.359551
cg05411199	C6orf145	Body	shore	0.265516	0.0183074	0.67167
cg02037794	C6orf145	Body	shore	0.269269	0.0147666	0.531895
cg26430054	C6orf165	Body	opensea	0.224088	0.00660766	0.428183
cg09179845	C7	TSS200	opensea	-0.207315	0.00533053	0.478293
cg18921475	C7orf42	Body	opensea	0.226678	0.00970104	0.526117
cg23007665	C7orf44	5'UTR	opensea	0.245662	0.00541027	0.372579
cg00207856	C7orf50	Body	shore	-0.204021	0.0117991	0.753748
cg22836181	C8orf4	TSS1500	opensea	-0.271761	0.00751503	0.45376
cg12897502	C8orf46	Body	opensea	0.263973	0.0282195	0.627965
cg13094252	C8orf56	TSS200	shore	-0.264452	0.00821423	0.594386
cg07222863	C8orf56	TSS200	shore	-0.212563	0.0134024	0.55694
cg18168101	C8orf56	TSS200	shore	-0.210383	0.00495992	0.464728
cg03884238	C9orf152	TSS200	opensea	0.226155	0.0138881	0.589276
cg18988668	C9orf3	Body	opensea	0.21496	0.0188284	0.574134
cg25949445	C9orf3	Body	opensea	0.223874	0.0344121	0.598425
cg09782493	C9orf3	Body	opensea	0.256794	0.0195333	0.569752
cg23898477	CA1	5'UTR	opensea	0.309004	0.0099654	0.461054
cg17777592	CAB39L	5'UTR	opensea	0.216326	0.00756506	0.329639
cg01618923	CAB39L	3'UTR	opensea	0.222171	0.00745794	0.667851
cg02296617	CABIN1	Body	opensea	0.203124	0.0318006	0.624013
cg03994159	CABIN1	Body	opensea	0.240843	0.013381	0.712927
cg25079747	CABLES1	5'UTR	opensea	0.201515	0.0119336	0.428443
cg07716322	CABLES1	Body	opensea	0.239773	0.0273292	0.630721
cg00485356	CACHD1	Body	opensea	0.210567	0.00914025	0.50141
cg18707858	CACNA1A	Body	island	0.200405	0.0213053	0.63487
cg07533824	CACNA1A	Body	shelf	0.21632	0.0185805	0.458754
cg09436713	CACNA1C	Body	opensea	-0.211558	0.0484488	0.681589
cg10573505	CACNA1E	Body	shore	-0.253323	0.00504993	0.592696
cg00846417	CACNA2D3	Body	opensea	0.221365	0.0102744	0.520879
cg07372450	CACNB2	Body	opensea	0.25591	0.0016084	0.575191
cg14201467	CADM1	Body	shore	-0.239904	0.00243372	0.545119
cg25429559	CADM2	5'UTR	opensea	0.21517	0.0382068	0.515615
cg00797152	CALML5	TSS200	shore	0.255676	0.00348896	0.463292
cg11804335	CAMK1G	5'UTR	opensea	-0.225805	0.00961736	0.226571
cg07364396	CAMTA1	Body	island	0.20839	0.00756506	0.599892
cg06156212	CAMTA1	Body	opensea	0.208953	0.00501509	0.44597
cg24117315	CAMTA1	Body	opensea	0.211054	0.0112471	0.530614
cg26676376	CAMTA1	Body	opensea	0.242943	0.0126724	0.583271
cg14238785	CAMTA1	Body	opensea	0.243882	0.00266276	0.44922
cg15994332	CAMTA1	Body	opensea	0.267745	0.00859906	0.628007
cg18876602	CAP2	TSS1500	opensea	0.201803	0.0220659	0.371822
cg13217878	CAPG	TSS200	shore	0.231307	0.00959795	0.56244
cg16862498	CAPN1	Body	shore	0.23167	0.0350687	0.470059
cg00260012	CAPN13	TSS1500	opensea	0.212103	0.0173274	0.546827
cg02203336	CAPN13	TSS1500	opensea	0.220175	0.0130852	0.617777
cg00426668	CAPN6	TSS1500	opensea	-0.244442	0.00161399	0.402172
cg00879667	CAPS	Body	island	0.207138	0.00492124	0.563932
cg13545089	CAPS	Body	island	0.236301	0.00829181	0.716207
cg25204948	CARTPT	Body	island	-0.209957	0.00756202	0.319712
cg09270672	CASZ1	5'UTR	opensea	0.200954	0.00700935	0.522211
cg18760055	CASZ1	5'UTR	opensea	0.210354	0.00748227	0.542256
cg09017718	CASZ1	5'UTR	shore	0.253607	0.0113487	0.574741
cg24661860	CASZ1	5'UTR	opensea	0.285953	0.00647114	0.468585
cg02696327	CBLN1	3'UTR	shore	-0.243524	0.00604328	0.529938
cg20112311	CC2D2A	Body	opensea	0.200149	0.0312923	0.576322
cg14919537	CCBE1	Body	opensea	-0.240806	0.00453558	0.440755
cg09410862	CCBP2	5'UTR	opensea	0.229307	0.0280482	0.682793
cg21474351	CCBP2	TSS200	opensea	0.244299	0.00646421	0.676352
cg18375700	CCDC103	TSS1500	shore	0.223736	0.00342416	0.537551
cg03708153	CCDC109B	Body	opensea	0.270776	0.00875008	0.570162
cg17375049	CCDC129	Body	opensea	0.22296	0.0112648	0.71999
cg15049533	CCDC129	Body	opensea	0.251677	0.00521407	0.628459
cg23716448	CCDC171	Body	opensea	0.209771	0.0110088	0.432748
cg20098452	CCDC171	Body	opensea	0.242077	0.00809765	0.703061
cg25220869	CCDC171	Body	opensea	0.243225	0.00145656	0.712589
cg03202009	CCDC175	Body	opensea	-0.238229	0.0158843	0.482636
cg01490904	CCDC181	1stExon	opensea	-0.309531	0.00523161	0.45977
cg05009817	CCDC3	Body	opensea	0.218988	0.0142827	0.437556
cg24501381	CCDC30	5'UTR	opensea	0.24255	0.00646576	0.56526
cg26080502	CCDC6	Body	opensea	0.200998	0.0112908	0.706263
cg03576469	CCDC8	TSS200	shore	-0.226701	0.0275506	0.470391
cg23149072	CCDC85C	Body	opensea	0.200156	0.0035974	0.516605
cg18070189	CCDC85C	Body	opensea	0.222489	0.0019853	0.543623
cg05229958	CCDC85C	Body	opensea	0.266093	0.0286433	0.566162
cg18846889	CCDC85C	Body	opensea	0.270837	0.0127517	0.472213
cg23983435	CCK	TSS1500	island	-0.225009	0.00370591	0.325701
cg22647738	CCL16	3'UTR	opensea	-0.201552	0.0169524	0.76939
cg04453552	CCL22	Body	opensea	0.225282	0.006609	0.655401
cg12571423	CCNA1	5'UTR	shore	-0.281674	0.00297592	0.332461
cg09486291	CCNJL	Body	opensea	-0.200237	0.00143348	0.439433
cg03246270	CCNJL	Body	opensea	0.220842	0.00249853	0.440299
cg24725175	CCNL1	TSS1500	shore	0.22023	0.0182198	0.376953
cg20892840	CCNL1	TSS1500	shore	0.228767	0.0274537	0.457102
cg10815770	CCNY	5'UTR	opensea	0.258074	0.00274322	0.437177
cg03703916	CCSER1	Body	opensea	0.241392	0.00752892	0.478877
cg24432768	CD1D	5'UTR	shore	-0.204448	0.0293127	0.465747
cg05080429	CD244	Body	opensea	-0.228372	0.0112131	0.727544
cg24587800	CD47	Body	opensea	0.228456	0.0413422	0.65236
cg23193277	CD82	TSS1500	shore	0.20746	0.0267448	0.671577
cg06319903	CDC42BPB	Body	opensea	0.230704	0.032588	0.688464
cg13443768	CDC42EP2	5'UTR	shore	0.274788	0.00344231	0.506953
cg26185508	CDCP2	TSS200	opensea	0.208772	0.0135061	0.554453
cg00606396	CDH18	Body	opensea	0.230618	0.0161945	0.486537
cg05326150	CDH22	5'UTR	opensea	-0.219463	0.00218188	0.50579
cg15651897	CDHR3	Body	opensea	0.211485	0.00766124	0.776624
cg03477240	CDKAL1	Body	opensea	0.202285	0.00511308	0.773284
cg16077929	CDKL1	1stExon	shore	0.216155	0.0113374	0.756409
cg09222585	CDKN2B-AS1	Body	opensea	0.207927	0.00539359	0.438856
cg06748695	CDRT4	5'UTR	opensea	0.321603	0.006225	0.493727
cg13729484	CDYL2	Body	opensea	0.200217	0.00727891	0.572528
cg07428892	CDYL2	Body	opensea	0.218997	0.0062785	0.494698
cg13921062	CDYL2	Body	opensea	0.243601	0.0066336	0.548517
cg09483455	CEACAM19	Body	opensea	0.21462	0.00823618	0.542554
cg16685712	CELF2	Body	opensea	-0.249159	0.0200443	0.526969
cg14462215	CELF6	TSS200	opensea	-0.224742	0.0178268	0.40653
cg04903269	CELF6	TSS200	opensea	-0.207461	0.0158079	0.563027
cg02167613	CELSR1	Body	shelf	0.231766	0.00958742	0.528928
cg02207052	CELSR1	Body	shore	0.252125	0.0113961	0.400388
cg06652313	CELSR1	Body	shore	0.257099	0.00533372	0.559387
cg03301213	CELSR2	3'UTR	opensea	0.202448	0.0296284	0.576978
cg17243654	CELSR2	Body	opensea	0.243522	0.00790099	0.552943
cg17027832	CEMIP	5'UTR	opensea	0.227293	0.023107	0.557689
cg03298789	CFAP69	Body	shore	-0.225429	0.00302321	0.473552
cg06081199	CFTR	1stExon	opensea	-0.240412	0.00271953	0.388421
cg00735923	CFTR	TSS200	opensea	-0.236336	0.00373631	0.521955
cg17204129	CFTR	TSS1500	opensea	-0.229288	0.00757331	0.544474
cg17616554	CFTR	TSS1500	opensea	-0.220779	0.0067846	0.524901
cg21461649	CFTR	TSS200	opensea	-0.202573	0.00683652	0.432967
cg03971911	CFTR	Body	opensea	0.221943	0.0386187	0.565939
cg03646841	CFTR	Body	opensea	0.242954	0.016046	0.651343
cg04199227	CHD5	Body	opensea	0.213105	0.0175876	0.451709
cg00891836	CHL1	TSS1500	shore	-0.203522	0.00521764	0.529878
cg23865097	CHMP4B	Body	shore	0.216045	0.0109202	0.447912
cg04465264	CHMP4C	Body	shore	0.21438	0.0159694	0.480608
cg05650628	CHRM1	Body	opensea	0.208469	0.0230969	0.637426
cg00987015	CHRM1	5'UTR	shelf	0.219652	0.0131024	0.467264
cg03360907	CHRM1	5'UTR	shelf	0.265474	0.00809765	0.588967
cg22031964	CHRM1	Body	opensea	0.300061	0.00949859	0.538026
cg05327864	CHRM2	5'UTR	island	-0.260801	0.00572925	0.443907
cg22927134	CHRM5	5'UTR	opensea	0.266272	0.00397305	0.581621
cg15093997	CHST3	3'UTR	shore	0.222627	0.0109384	0.384102
cg12893030	CHST3	3'UTR	shore	0.237023	0.00742345	0.456563
cg04097500	CHST8	5'UTR	opensea	0.248913	0.0159451	0.494924
cg17345682	CIDEA	Body	island	-0.202722	0.00512909	0.427184
cg13249833	CKAP4	Body	shore	0.267675	0.00447656	0.661782
cg12672865	CLASP1	Body	opensea	0.22105	0.00571905	0.574552
cg20980271	CLCC1	TSS1500	shore	0.204263	0.00667584	0.729969
cg08184039	CLCN3	TSS1500	opensea	0.205109	0.0100175	0.663569
cg00140189	CLCN4	5'UTR	shelf	-0.257315	0.00385972	0.703456
cg24529736	CLDN10	Body	shore	-0.264373	0.00440007	0.240624
cg18393747	CLDN10	Body	island	-0.237954	0.0279809	0.478871
cg12741994	CLDN11	Body	island	-0.231882	0.0115429	0.335211
cg00894757	CLDN11	Body	island	-0.22491	0.0171388	0.290606
cg06254610	CLDN4	1stExon	shore	0.205547	0.0293315	0.482127
cg27393704	CLDN4	1stExon	island	0.213164	0.0167364	0.446189
cg06427867	CLDN8	TSS1500	opensea	0.306436	0.00550149	0.516576
cg10155983	CLEC16A	Body	opensea	0.236907	0.021769	0.593574
cg25872320	CLMN	Body	opensea	0.202181	0.0142742	0.428429
cg02811054	CLMN	Body	opensea	0.232389	0.0107352	0.568259
cg26248586	CLMN	Body	opensea	0.240561	0.00338964	0.462557
cg02411284	CLMN	Body	opensea	0.285589	0.00834734	0.606895
cg03849286	CLNK	Body	opensea	0.227886	0.00284098	0.458006
cg09334293	CLNK	Body	opensea	0.231623	0.0160796	0.648904
cg18691328	CLSTN2	Body	opensea	0.308743	0.00300503	0.488504
cg09310212	CLUAP1	TSS1500	opensea	0.211155	0.0145822	0.706217
cg00753835	CMBL	Body	opensea	0.264617	0.0191922	0.660933
cg06702607	CMTM7	Body	opensea	0.240795	0.0225112	0.467576
cg02366931	CMYA5	Body	opensea	0.208244	0.0208399	0.553488
cg08940075	CNN3	Body	shelf	0.308918	0.00271953	0.637832
cg14408723	CNNM4	Body	opensea	0.21213	0.0234554	0.643705
cg24062139	CNST	Body	opensea	0.245696	0.0204376	0.699075
cg11743675	CNTN1	5'UTR	opensea	-0.218871	0.0167926	0.675342
cg25645732	CNTNAP2	TSS1500	shore	-0.223702	0.00941449	0.29782
cg03740132	CNTNAP2	Body	opensea	-0.201667	0.0315053	0.384587
cg11712936	CNTNAP5	TSS1500	shore	-0.201365	0.0043607	0.449462
cg01786705	COBL	Body	opensea	0.204923	0.0324331	0.604839
cg09404551	COL14A1	TSS1500	shore	-0.267674	0.0412974	0.416416
cg26815032	COL21A1	Body	opensea	0.272927	0.00369039	0.401292
cg07371151	COL4A2	Body	opensea	-0.246769	0.00370323	0.600023
cg24413778	COL4A2	Body	opensea	-0.238427	0.0153188	0.465354
cg09163989	COL4A2	Body	opensea	-0.238171	0.00297592	0.430075
cg09238199	COL4A2	Body	opensea	-0.225552	0.00750723	0.561086
cg00815013	COL4A5	TSS1500	opensea	-0.214316	0.00125996	0.328601
cg21705513	COL4A6	1stExon	opensea	-0.23149	0.00348884	0.566278
cg20757903	COL5A1	Body	opensea	0.201344	0.0226418	0.699595
cg07525096	COL5A3	Body	opensea	-0.225276	0.00188014	0.293335
cg16579969	COL9A1	1stExon	island	-0.221561	0.00231668	0.282037
cg19382657	COLEC12	TSS1500	shore	-0.205499	0.00143819	0.409526
cg10763374	COMMD3	Body	shelf	-0.217284	0.0032775	0.538242
cg03312205	COPS7A	TSS1500	shore	0.2369	0.0100244	0.499157
cg01034993	CORO2B	Body	opensea	-0.205047	0.00250909	0.472055
cg20917077	CPA5	Body	opensea	0.257936	0.0125594	0.477744
cg06263843	CPEB1	5'UTR	opensea	-0.216017	0.0179464	0.29185
cg16848009	CPVL	Body	opensea	0.233287	0.0245964	0.528437
cg23985702	CPXM2	Body	shelf	-0.217922	0.00208567	0.561348
cg18250838	CRABP1	TSS1500	shore	-0.215065	0.00520298	0.347455
cg05041511	CREB3L2	Body	opensea	0.206019	0.00152243	0.762409
cg18091615	CREB3L2	Body	opensea	0.207913	0.0078897	0.742465
cg00940243	CREB3L2	Body	opensea	0.212833	0.0146998	0.748409
cg04472009	CREB3L2	Body	shelf	0.25967	0.00245372	0.598062
cg23336143	CRIM1	Body	opensea	0.214382	0.019634	0.62839
cg03347719	CRIP2	TSS200	shore	0.23096	0.0144468	0.50838
cg24764255	CRIP2	TSS200	shore	0.23124	0.00996322	0.524159
cg01564661	CRIP2	Body	shore	0.238965	0.0172562	0.490233
cg25383503	CRLF1	Body	shore	-0.282578	0.00509707	0.309361
cg03002202	CRTAC1	Body	opensea	-0.286213	0.00175632	0.396483
cg04595004	CRYL1	Body	opensea	0.212397	0.0177878	0.69728
cg11970797	CRYL1	Body	opensea	0.222854	0.00741012	0.435069
cg24732049	CRYL1	Body	opensea	0.247862	0.00521764	0.446032
cg22677755	CRYL1	Body	opensea	0.262954	0.00701202	0.586491
cg16596604	CRYM	5'UTR	shore	-0.203582	0.00331502	0.554766
cg14523574	CSF3R	TSS200	opensea	0.205931	0.0363645	0.421965
cg14474744	CSNK1G2	Body	island	0.221497	0.020834	0.737598
cg10491546	CTBP2	5'UTR	opensea	0.262806	0.00993859	0.586674
cg16748694	CTBP2	5'UTR	opensea	0.294474	0.00426977	0.658508
cg21123833	CTNNA1	Body	opensea	0.211519	0.0217231	0.466863
cg16578549	CTNNBIP1	5'UTR	opensea	0.2319	0.00371676	0.675096
cg07929114	CTNNBL1	Body	opensea	0.202098	0.00573423	0.614051
cg17345994	CTNND1	Body	opensea	0.210217	0.00939439	0.504217
cg26407924	CTNND2	TSS1500	shore	-0.267327	0.0207713	0.441364
cg00847166	CTNND2	TSS1500	shore	-0.21185	0.0164044	0.279636
cg20561183	CTXN2	5'UTR	opensea	-0.23172	0.00814835	0.395663
cg01721245	CTXN2	5'UTR	opensea	-0.215649	0.00266276	0.610307
cg07019817	CUEDC1	5'UTR	opensea	0.256087	0.0251646	0.472774
cg07578073	CUGBP2	Body	opensea	-0.201515	0.00727574	0.599205
cg01667493	CUX1	Body	opensea	0.225949	0.0113469	0.554855
cg07638450	CUX1	Body	opensea	0.279876	0.00663088	0.531213
cg21427932	CX3CR1	TSS1500	opensea	0.202823	0.0115316	0.759533
cg03114717	CXCL1	TSS1500	shore	0.210854	0.00820589	0.539197
cg27279583	CYB561	Body	island	0.212206	0.048835	0.760239
cg18449873	CYGB	3'UTR	opensea	-0.22582	0.00239028	0.457048
cg17005273	CYGB	3'UTR	opensea	-0.210158	0.0133368	0.45233
cg27272117	CYP1B1-AS1	Body	opensea	0.217866	0.00632928	0.658006
cg03490148	CYP2W1	Body	shore	-0.246246	0.00166299	0.462199
cg14022610	CYP3A7-CYP3A51P	Body	opensea	0.251033	0.0166132	0.687344
cg15648041	CYR61	3'UTR	shore	0.207979	0.0163625	0.611856
cg18027683	CYR61	Body	shore	0.267937	0.011292	0.416069
cg22123915	CYR61	Body	shore	0.299708	0.0101901	0.655235
cg13206932	CYR61	Body	shore	0.339863	0.00297592	0.478089
cg16556633	DAAM1	Body	opensea	0.214816	0.0176232	0.515735
cg00026909	DAB1	5'UTR	opensea	-0.217247	0.00497633	0.452161
cg17576603	DAB2	5'UTR	opensea	0.214045	0.0493046	0.682543
cg19633004	DAP	Body	opensea	0.223563	0.0446777	0.612138
cg18552413	DARC	TSS1500	opensea	-0.219944	0.00564942	0.363929
cg17821375	DBX1	TSS1500	island	-0.305402	0.00113264	0.322582
cg19034038	DBX2	Body	shore	-0.212599	0.00430667	0.4257
cg21572000	DCAF5	Body	opensea	0.258109	0.0198773	0.616061
cg19434143	DCHS1	Body	island	0.228395	0.0181296	0.684068
cg09958215	DCHS1	Body	island	0.279982	0.00894934	0.638811
cg08935899	DCHS1	Body	island	0.300646	0.0133064	0.575976
cg07436354	DCHS2	Body	opensea	-0.216537	0.00266276	0.749842
cg10272520	DCLK2	3'UTR	shore	0.362039	0.00515965	0.64254
cg18390495	DEFB132	Body	opensea	-0.204701	0.0153136	0.401876
cg10113526	DENND3	Body	opensea	0.234557	0.0307227	0.556004
cg00317837	DEPDC6	Body	opensea	0.201081	0.0237487	0.353825
cg00810651	DEPTOR	Body	opensea	0.211696	0.00692864	0.640874
cg08641302	DGKG	Body	opensea	-0.231459	0.0135762	0.504154
cg07464113	DGKG	Body	opensea	-0.201077	0.0165364	0.405594
cg05712562	DIAPH2	Body	opensea	0.23971	0.00723824	0.561856
cg22785643	DIDO1	TSS1500	shore	0.214167	0.0119144	0.74973
cg04683496	DIP2C	Body	shore	0.215406	0.0294914	0.757048
cg00163294	DIP2C	Body	opensea	0.252194	0.00365036	0.473101
cg23596826	DIP2C	Body	shelf	0.325586	0.00263425	0.581351
cg10270155	DIRAS2	5'UTR	shore	-0.201789	0.0494454	0.570642
cg01851901	DIRC3	Body	opensea	0.202006	0.00972592	0.437714
cg04684072	DIRC3	Body	opensea	0.229858	0.0176199	0.576476
cg09386620	DIRC3	Body	opensea	0.263514	0.00404321	0.519757
cg13765685	DIRC3	Body	opensea	0.26538	0.00983356	0.60467
cg14764076	DIS3L2	Body	opensea	0.203356	0.00145873	0.616972
cg05660711	DISC1FP1	Body	opensea	0.277312	0.00880346	0.675854
cg02088550	DKFZp434J0226	TSS1500	opensea	0.220818	0.0167984	0.528602
cg07575680	DKFZp761E198	TSS1500	island	0.229341	0.021509	0.545386
cg25787984	DKK3	TSS1500	shore	-0.2311	0.00370573	0.519933
cg09870296	DLG1	ExonBnd	opensea	0.252621	0.00563667	0.598069
cg03783940	DLG2	Body	opensea	0.22955	0.017385	0.497267
cg12020778	DLGAP2	Body	shore	0.212641	0.00443054	0.617679
cg18113535	DLGAP3	Body	island	-0.209693	0.0122486	0.415342
cg10757462	DLGAP4	Body	opensea	0.20993	0.0123067	0.449422
cg11193865	DLK1	TSS1500	island	-0.228445	0.005727	0.314409
cg12245130	DLK2	TSS1500	shore	0.230176	0.00940823	0.663832
cg24546723	DLX4	Body	shore	-0.219843	0.0202432	0.531107
cg13286614	DLX5	TSS1500	shore	-0.302788	0.00152243	0.496712
cg12041387	DLX5	Body	shore	-0.292847	0.00916078	0.43669
cg20250426	DLX5	TSS1500	shore	-0.254215	0.00284604	0.39718
cg05597836	DLX5	TSS1500	shore	-0.247503	0.00207238	0.553985
cg15339231	DLX5	Body	island	-0.235741	0.00630841	0.364468
cg27016494	DLX5	Body	shore	-0.223814	0.0056926	0.653008
cg20080624	DLX5	Body	island	-0.208869	0.00764831	0.629803
cg08835113	DLX5	Body	shore	-0.200224	0.0371394	0.424557
cg03774463	DLX6AS	Body	shore	-0.219847	0.0123488	0.490855
cg10205928	DLX6AS	Body	shelf	-0.213454	0.00161399	0.462691
cg08745288	DLX6AS	Body	shore	-0.212543	0.00864576	0.536324
cg16436308	DMD	5'UTR	opensea	0.203791	0.00367411	0.526397
cg14878844	DMD	Body	opensea	0.206207	0.00593605	0.505033
cg19503734	DMP1	Body	opensea	0.234061	0.00710331	0.556645
cg19540371	DNAH5	TSS1500	opensea	0.205611	0.0371588	0.457878
cg14880800	DNAH5	TSS1500	opensea	0.214695	0.0127629	0.51925
cg20388154	DNAH5	TSS1500	opensea	0.245612	0.0132371	0.509433
cg19543269	DNAH8	Body	opensea	-0.20622	0.0015294	0.357171
cg27047061	DNAH8	Body	opensea	0.277723	0.00523628	0.58338
cg20127868	DNAJC16	ExonBnd	opensea	0.220715	0.0103597	0.587288
cg20837149	DNAJC16	Body	opensea	0.223592	0.00905258	0.579021
cg09689338	DNAJC16	Body	opensea	0.270739	0.00565053	0.643863
cg16764778	DNAJC17	Body	opensea	0.204159	0.0135945	0.354869
cg25700533	DNAJC17	Body	opensea	0.209339	0.023031	0.475544
cg24971998	DNAJC30	3'UTR	shore	0.212336	0.00575773	0.65682
cg14437606	DNAJC5B	TSS1500	opensea	0.203095	0.0269	0.676448
cg08881393	DNAJC5B	5'UTR	opensea	0.204351	0.0218131	0.43902
cg21649629	DNAJC5B	TSS1500	opensea	0.21161	0.0394796	0.494564
cg11366897	DNAJC7	Body	opensea	0.211571	0.0218807	0.756274
cg21031875	DNMBP	Body	opensea	0.219882	0.00581382	0.465224
cg05544807	DNMT3A	Body	island	0.233771	0.0150484	0.544183
cg11354105	DNMT3A	Body	island	0.239053	0.00988455	0.609983
cg08687088	DOCK1	Body	shore	-0.277551	0.00254884	0.486915
cg16177720	DOCK11	Body	opensea	-0.214383	0.00511593	0.620884
cg17227654	DOCK5	Body	opensea	0.206047	0.0321658	0.388685
cg25569536	DOK6	Body	opensea	0.202516	0.00379205	0.699854
cg21587879	DOK7	Body	shore	0.217982	0.0048581	0.429014
cg23958905	DPH6-AS1	Body	opensea	0.224734	0.033115	0.646874
cg24505073	DSC2	TSS1500	shore	0.2124	0.00957252	0.570842
cg16112786	DSCAS	TSS1500	shore	0.306988	0.00275137	0.654441
cg03015225	DSCR9	Body	opensea	0.255252	0.0150596	0.602053
cg10699522	DST	TSS1500	opensea	0.219185	0.010667	0.624205
cg23695135	DTNB	Body	opensea	0.264004	0.00371384	0.594927
cg26188825	DTNBP1	Body	opensea	0.21209	0.0485687	0.622012
cg10404005	DTX2P1-UPK3BP1-PMS2P11	Body	opensea	0.230138	0.00543794	0.430816
cg25700077	DTX2P1-UPK3BP1-PMS2P11	Body	opensea	0.233517	0.0486247	0.631988
cg26739697	DTX2P1-UPK3BP1-PMS2P11	Body	opensea	0.252165	0.0251075	0.633705
cg11701177	DYNC1H1	Body	opensea	0.211031	0.0303626	0.710636
cg21919445	DYNC1H1	Body	opensea	0.213843	0.0297294	0.621784
cg10676762	DYNC2H1	Body	opensea	0.232441	0.00278365	0.370514
cg15583070	DYNLRB2	Body	shelf	0.288089	0.00709676	0.721138
cg22742747	DYNLT1	Body	shore	0.262515	0.0103214	0.585875
cg18173811	EBF2	Body	shore	-0.223976	0.0195554	0.411226
cg26698987	EBLN1	TSS1500	opensea	0.209534	0.0149774	0.690092
cg27413240	ECT2	TSS1500	shore	-0.204166	0.00134235	0.477768
cg27534534	ECT2L	Body	opensea	0.213109	0.00628137	0.583499
cg03323911	EDARADD	TSS1500	shore	-0.262758	0.0126724	0.563163
cg12334013	EEPD1	Body	shelf	-0.27031	0.0112954	0.616892
cg09226669	EFHC2	Body	shelf	0.23273	0.0122486	0.492294
cg04797476	EFHD1	Body	opensea	0.224142	0.0147982	0.659588
cg16411571	EFHD1	Body	opensea	0.237593	0.0139441	0.610599
cg23340345	EFHD1	Body	shore	0.287923	0.0137126	0.617063
cg02437921	EGF	5'UTR	opensea	0.235604	0.00867545	0.665348
cg14571493	EGF	1stExon	opensea	0.245269	0.0172117	0.610536
cg14236989	EGFLAM	TSS1500	shore	-0.222319	0.00266276	0.599361
cg17319788	EGFR	Body	opensea	0.227917	0.0032009	0.780998
cg03239523	EGOT	TSS200	opensea	0.236916	0.00489659	0.250496
cg14394550	EGR3	Body	island	-0.203849	0.00577154	0.525632
cg22235258	EHF	Body	opensea	0.218423	0.00756898	0.504575
cg13243688	EIF3H	Body	opensea	0.202577	0.0276031	0.694938
cg04261595	EIF3H	Body	opensea	0.207529	0.0159694	0.701205
cg19597477	ELAVL2	5'UTR	opensea	0.317901	0.00385632	0.563408
cg07897871	ELF3	5'UTR	opensea	0.203443	0.00866111	0.508374
cg02076020	ELF3	5'UTR	opensea	0.217769	0.0101901	0.495528
cg01473816	ELF5	1stExon	opensea	0.240968	0.0478725	0.642778
cg22932313	ELF5	5'UTR	opensea	0.241102	0.0332234	0.706837
cg23311800	ELF5	TSS200	opensea	0.254218	0.00938519	0.603752
cg24253136	ELF5	5'UTR	opensea	0.256761	0.0156966	0.677318
cg10987788	ELF5	TSS200	opensea	0.258251	0.0205382	0.677783
cg11343506	ELF5	TSS1500	opensea	0.259469	0.0364582	0.720398
cg06494642	ELMO3	Body	island	0.219432	0.0236465	0.610923
cg14342235	ELOVL5	5'UTR	opensea	0.201719	0.0328983	0.570674
cg17856663	ELP4	Body	opensea	0.256696	0.0411653	0.635965
cg16567823	EMC8	Body	opensea	0.206203	0.0234254	0.449962
cg20722113	EML1	Body	opensea	0.228276	0.00517077	0.656749
cg06460573	EML2-AS1	TSS1500	shore	0.239758	0.0159591	0.71306
cg11755407	EML3	Body	island	0.210942	0.0162713	0.633176
cg19925204	EMX2	3'UTR	shelf	-0.231926	0.00373631	0.536896
cg07100532	ENOSF1	TSS1500	island	0.201661	0.00143354	0.589697
cg16112050	ENOSF1	TSS1500	shore	0.226921	0.00255704	0.641633
cg26548840	ENTHD1	Body	opensea	-0.20121	0.0230861	0.489773
cg27500983	EPB41L1	TSS200	opensea	0.265338	0.00352815	0.560127
cg13399773	EPB41L1	TSS1500	opensea	0.316326	0.00396342	0.508346
cg07147989	EPB41L3	Body	opensea	-0.218129	0.00903489	0.527339
cg03639825	EPB41L3	Body	opensea	-0.205516	0.0123269	0.455679
cg02443355	EPB41L3	5'UTR	opensea	0.20328	0.00707134	0.644068
cg04158385	EPB41L4B	ExonBnd	opensea	0.216603	0.0102055	0.562286
cg07643762	EPGN	TSS200	opensea	0.250626	0.00525465	0.441715
cg08592768	EPHA10	Body	opensea	-0.209536	0.0035849	0.551872
cg13705241	EPHA10	Body	opensea	0.216116	0.0110495	0.417697
cg08534592	EPHA10	Body	opensea	0.248813	0.00578165	0.657011
cg19831186	EPHA4	Body	opensea	0.223087	0.0118532	0.551124
cg21193909	EPHB1	Body	opensea	-0.223015	0.00446891	0.367106
cg16492986	EPHB2	Body	opensea	0.20448	0.00175632	0.70382
cg14208472	EPHB2	Body	opensea	0.205667	0.0126254	0.574252
cg22493616	EPHB4	3'UTR	opensea	0.215591	0.0117016	0.527347
cg15420071	EPHX2	TSS1500	shore	0.205247	0.0336179	0.502365
cg07331053	EPHX2	TSS1500	shore	0.235223	0.0231044	0.511838
cg10368914	EPS15L1	Body	island	0.236379	0.0116892	0.719712
cg04656889	ERBB2	5'UTR	opensea	0.224548	0.0421312	0.419111
cg10953604	ERBB4	Body	opensea	0.292006	0.00458962	0.51655
cg04207218	ERG	Body	opensea	-0.253016	0.00711262	0.342749
cg04576058	ERI3	5'UTR	opensea	0.220878	0.0266541	0.447846
cg13925163	ERMP1	Body	shelf	0.22253	0.0205717	0.684214
cg01460202	ERN2	Body	opensea	-0.242499	0.00529782	0.450374
cg27301701	ESR1	Body	opensea	0.209827	0.00347912	0.59238
cg19031044	ESRP1	Body	opensea	0.221923	0.0247294	0.565176
cg00455738	ESX1	Body	shore	-0.285046	0.00415015	0.413298
cg03985360	ETV1	Body	opensea	0.238848	0.0140976	0.415577
cg09900268	ETV4	TSS200	opensea	0.204377	0.00551735	0.445841
cg26049648	ETV4	TSS200	opensea	0.22341	0.00271953	0.544754
cg11241278	EVPL	5'UTR	opensea	0.212106	0.00686629	0.470503
cg05825073	EVX1	1stExon	island	-0.204327	0.00429643	0.588284
cg12074182	EVX2	5'UTR	shore	-0.207003	0.0120023	0.382091
cg12009516	EXOC3L2	TSS1500	island	0.231261	0.00593605	0.388027
cg16157865	EXOC6	Body	opensea	0.268998	0.00830625	0.623384
cg01646303	EXPH5	Body	opensea	0.204708	0.0196124	0.579715
cg08202300	EXT1	Body	opensea	0.228343	0.0224747	0.694605
cg17491605	EYA2	5'UTR	opensea	-0.200258	0.00591328	0.658965
cg03301460	EYA2	Body	opensea	0.212569	0.0120686	0.370379
cg02197826	EYA4	Body	opensea	-0.220111	0.00733872	0.456804
cg18210893	FAAP24	3'UTR	opensea	0.351924	0.00134235	0.569245
cg26307451	FADS6	TSS1500	shore	-0.232308	0.0204995	0.414478
cg16115588	FAIM2	1stExon	island	-0.230657	0.0471539	0.391675
cg27188703	FAIM2	1stExon	island	-0.217453	0.0446679	0.441133
cg06779705	FAM123A	TSS1500	shore	-0.205761	0.0244078	0.518837
cg03803614	FAM167A	5'UTR	shore	0.203108	0.0218421	0.651458
cg20161295	FAM171A1	Body	opensea	0.21502	0.00900354	0.532318
cg14780990	FAM174B	Body	opensea	0.223986	0.00602749	0.492309
cg05618401	FAM180A	TSS200	opensea	0.232938	0.013437	0.5383
cg10725344	FAM180A	TSS200	opensea	0.248983	0.0227891	0.652152
cg01548463	FAM180A	TSS200	opensea	0.29688	0.00835235	0.550864
cg15356923	FAM19A4	5'UTR	island	-0.204588	0.00766379	0.266032
cg21135163	FAM208B	5'UTR	opensea	0.221962	0.0059542	0.615149
cg22922553	FAM214A	TSS1500	opensea	0.203433	0.028097	0.467993
cg03804621	FAM24B	5'UTR	island	0.231807	0.0024477	0.464509
cg21684179	FAM40A	TSS1500	shore	0.212392	0.00504404	0.38244
cg02508229	FAM46B	Body	shore	0.204411	0.0169754	0.564513
cg14610217	FAM46B	Body	shore	0.208209	0.0325688	0.525632
cg21256968	FAM47E	5'UTR	shore	0.276325	0.00512269	0.661166
cg09835105	FAM65C	Body	opensea	0.224087	0.0183548	0.746457
cg21771250	FAM83F	Body	opensea	-0.21832	0.00898399	0.606148
cg05913474	FAM83H	5'UTR	island	0.205691	0.0171994	0.51252
cg00810040	FAM83H-AS1	Body	shore	0.223582	0.0152548	0.42214
cg03809021	FANCA	Body	opensea	0.217721	0.0122266	0.631841
cg19011590	FANCA	Body	opensea	0.220645	0.0299811	0.31563
cg16410943	FANK1	Body	opensea	0.201409	0.00694812	0.667421
cg23993337	FANK1	Body	opensea	0.244156	0.0126346	0.548725
cg03591467	FAP	TSS1500	opensea	0.200466	0.0141276	0.544644
cg10277487	FARP1	Body	opensea	0.218874	0.0330424	0.451297
cg16867086	FARP1	5'UTR	shelf	0.332636	0.0039197	0.531497
cg25719573	FBLIM1	5'UTR	shore	0.22215	0.0135355	0.490043
cg15472071	FBLIM1	5'UTR	shore	0.231681	0.00897478	0.391924
cg01345338	FBLN1	Body	opensea	0.263183	0.00463179	0.409957
cg26039480	FBLN1	Body	opensea	0.273155	0.00150537	0.506468
cg01305981	FBXL21	5'UTR	shore	-0.211383	0.00849109	0.54167
cg16075216	FBXO22	TSS1500	shore	0.202356	0.0168987	0.743694
cg18935475	FCHO1	ExonBnd	opensea	0.222542	0.00562227	0.314974
cg11241627	FERD3L	TSS200	shore	-0.255026	0.0106969	0.464485
cg17856019	FERMT2	Body	opensea	0.200543	0.00687758	0.577954
cg02232988	FERMT2	Body	opensea	0.213642	0.00556957	0.455128
cg00145863	FERMT2	Body	opensea	0.283572	0.00547774	0.637383
cg08317380	FEZF1-AS1	Body	shore	-0.304132	0.00549754	0.401208
cg14261840	FEZF2	TSS1500	shore	-0.208638	0.00526134	0.280495
cg20072171	FEZF2	Body	island	-0.208615	0.0107537	0.482545
cg16729467	FGD5	Body	opensea	0.21765	0.0308037	0.434302
cg05548017	FGD5	Body	opensea	0.274061	0.00774509	0.608418
cg17879774	FGD6	Body	opensea	0.205517	0.0124582	0.491393
cg10412719	FGF10-AS1	TSS1500	opensea	-0.221662	0.0118365	0.48867
cg05159438	FGF19	Body	shore	-0.277262	0.00682097	0.383938
cg08409465	FGF5	TSS200	shore	-0.223648	0.00548168	0.291509
cg09481252	FGF9	Body	opensea	-0.205865	0.00950632	0.679276
cg03448068	FGGY	Body	opensea	0.24518	0.00326182	0.491286
cg26570611	FHDC1	Body	opensea	0.225866	0.0301195	0.638381
cg06729997	FHL2	5'UTR	opensea	0.219833	0.0341525	0.54116
cg03674282	FHL2	5'UTR	opensea	0.271662	0.00665995	0.638531
cg17343047	FHOD3	Body	opensea	-0.226169	0.00151348	0.596859
cg24805614	FHOD3	Body	opensea	0.203289	0.0258766	0.56725
cg06899551	FILIP1	Body	opensea	-0.221289	0.0461544	0.554984
cg15827559	FILIP1L	5'UTR	opensea	0.211823	0.0349244	0.573905
cg19668588	FLJ16171	Body	opensea	0.200992	0.0142745	0.459788
cg08970682	FLJ20184	TSS1500	opensea	0.211775	0.01291	0.428978
cg25370441	FLJ20184	TSS1500	opensea	0.223187	0.0257642	0.385441
cg27126442	FLJ20184	5'UTR	opensea	0.301212	0.00714342	0.505924
cg08233811	FLJ22536	Body	shore	-0.223076	0.00497633	0.410156
cg23442209	FLJ41350	Body	shore	-0.247956	0.00440904	0.2843
cg11101117	FLJ41350	Body	shore	-0.23662	0.00388898	0.422002
cg12870518	FLJ41941	TSS200	opensea	0.213927	0.00679743	0.440178
cg11080549	FLJ42709	Body	shore	-0.209552	0.00645581	0.429655
cg09074856	FLJ42875	Body	island	0.216438	0.0265405	0.459148
cg20228731	FLJ43663	Body	opensea	0.207343	0.0248352	0.440462
cg13365334	FLNA	Body	shore	0.202077	0.0140093	0.382396
cg07557173	FLNB	Body	opensea	0.209684	0.00249853	0.546889
cg01832662	FLRT2	5'UTR	opensea	-0.23994	0.00148703	0.430913
cg21571339	FLRT2	5'UTR	shore	-0.203788	0.00100375	0.233109
cg02065953	FMR1NB	ExonBnd	opensea	-0.200262	0.00808099	0.459167
cg10617739	FNDC1	Body	opensea	0.221789	0.00669095	0.682259
cg05679108	FOXF2	Body	shore	-0.204686	0.0144289	0.571992
cg26174583	FOXF2	Body	shore	-0.20302	0.00721344	0.706839
cg11552829	FOXI1	TSS200	shore	0.210132	0.00939675	0.517416
cg00907503	FOXJ3	Body	opensea	0.214676	0.00388015	0.789909
cg25678435	FOXJ3	Body	opensea	0.218161	0.00337089	0.626706
cg23637494	FOXL2	1stExon	shore	-0.254717	0.00805526	0.459857
cg25173022	FOXN3	Body	opensea	0.21191	0.00337564	0.714225
cg17933531	FOXP1	Body	opensea	0.200165	0.0238077	0.317712
cg05475277	FOXRED2	5'UTR	island	0.207747	0.0142767	0.808683
cg27284120	FPR3	5'UTR	opensea	0.240186	0.00595812	0.708823
cg05740608	FRAS1	Body	opensea	0.244162	0.0143863	0.511747
cg26557270	FRK	TSS1500	opensea	0.212441	0.00792336	0.494758
cg07629776	FRMD4A	Body	opensea	-0.217851	0.0125934	0.709327
cg15341857	FRMD4A	Body	opensea	0.224569	0.0203537	0.567866
cg10198568	FRMD4A	Body	opensea	0.229965	0.012207	0.55282
cg11975222	FRMD4B	Body	opensea	0.228891	0.0209588	0.416046
cg16237204	FRMD6	5'UTR	opensea	0.226921	0.0126941	0.621208
cg24047124	FRMD6	5'UTR	opensea	0.227002	0.00943062	0.522684
cg18283698	FRMD6-AS2	Body	opensea	0.264216	0.00590282	0.426158
cg16531955	FRS2	Body	opensea	0.269161	0.0096421	0.664116
cg00844553	FTO	Body	opensea	0.203677	0.0248962	0.661181
cg11297458	FTO	Body	opensea	0.212837	0.0189821	0.485129
cg06434738	FTO	Body	opensea	0.237301	0.0310134	0.491019
cg13941085	FYCO1	Body	opensea	0.246477	0.00479247	0.659722
cg17453767	GAB1	Body	opensea	0.239365	0.020915	0.575304
cg24454263	GAB1	Body	opensea	0.329538	0.00331395	0.353875
cg07953944	GABBR2	Body	opensea	-0.201668	0.022048	0.445435
cg24554147	GABRA1	TSS1500	opensea	-0.207964	0.00950207	0.230532
cg22574258	GACAT1	Body	opensea	0.201925	0.0311105	0.574612
cg02129343	GAD2	TSS1500	shore	-0.209891	0.0115429	0.362327
cg18322600	GALC	Body	opensea	0.229197	0.00333244	0.695867
cg03032214	GALR1	TSS200	island	-0.217533	0.0251847	0.29644
cg08824095	GAPVD1	Body	opensea	0.200739	0.0182341	0.496005
cg16917103	GAREM	Body	opensea	0.200254	0.0181404	0.432685
cg13483882	GATA2	TSS1500	shore	-0.242147	0.0117919	0.421203
cg07263393	GATA2	Body	shore	-0.20128	0.0113744	0.493643
cg03935183	GATA3	Body	island	0.224515	0.012368	0.567096
cg10163955	GATA3	Body	shore	0.237229	0.00311073	0.500165
cg06540372	GATA3	Body	shore	0.276805	0.00168359	0.537106
cg15033658	GBAS	TSS1500	shore	0.298618	0.0062733	0.603299
cg14250833	GCM2	TSS200	shore	-0.220468	0.0345986	0.384071
cg09829319	GCM2	TSS200	shore	-0.214624	0.0390781	0.389254
cg04448487	GDAP1L1	TSS200	island	-0.212837	0.00452942	0.548897
cg09994356	GDAP1L1	TSS200	island	-0.204978	0.00753672	0.537287
cg08244317	GFOD2	Body	opensea	0.251366	0.00996733	0.729455
cg13195167	GFPT2	Body	opensea	-0.200091	0.00468604	0.656626
cg04850177	GFRA1	Body	opensea	0.23469	0.0166601	0.592923
cg23973215	GGA2	Body	opensea	0.219081	0.0200113	0.691521
cg13904458	GGA2	ExonBnd	opensea	0.226971	0.0241382	0.698893
cg18498096	GGACT	5'UTR	opensea	-0.200444	0.00766124	0.745716
cg14403410	GGT1	5'UTR	shore	0.233477	0.00803997	0.507914
cg00856825	GHRL	Body	opensea	0.250712	0.00701472	0.549218
cg03287111	GLI2	Body	shore	-0.212952	0.0149752	0.470744
cg11366849	GLI3	5'UTR	island	-0.288633	0.0155966	0.54032
cg23367392	GLI3	5'UTR	shore	-0.254835	0.0147533	0.584459
cg06905679	GLIS1	Body	opensea	0.203317	0.0350472	0.681721
cg06793277	GLIS1	Body	opensea	0.258924	0.0112337	0.590444
cg10717522	GLS	Body	opensea	0.217704	0.011625	0.774417
cg15204595	GLT25D2	Body	shelf	-0.217281	0.0294003	0.639156
cg06005197	GLYATL2	TSS1500	opensea	0.273067	0.0119035	0.513014
cg06113001	GLYCAM1	Body	opensea	0.243734	0.0086238	0.48349
cg00904576	GM140	TSS200	opensea	-0.209281	0.0164386	0.513851
cg25788685	GMDS	Body	opensea	0.210395	0.0113659	0.420998
cg00331541	GMEB2	3'UTR	shore	0.211012	0.00394666	0.796698
cg04747225	GMEB2	3'UTR	shore	0.271961	0.00181266	0.565677
cg12370224	GNA13	Body	opensea	0.205119	0.0203948	0.434708
cg25554496	GNA13	Body	opensea	0.216219	0.00803997	0.496653
cg27203568	GNA13	Body	opensea	0.264726	0.0078924	0.575686
cg19284621	GNG12	5'UTR	opensea	0.265384	0.00819628	0.644717
cg27060201	GNG12	5'UTR	opensea	0.27579	0.00836323	0.618002
cg01583485	GNRH2	TSS1500	shelf	0.208705	0.0253356	0.386177
cg10938393	GOLPH3	Body	shelf	0.223666	0.00345451	0.620317
cg09704191	GON4L	Body	opensea	0.224606	0.0417858	0.57791
cg11732362	GPC5	Body	opensea	0.208038	0.0243275	0.752838
cg25866212	GPC6	Body	opensea	0.225534	0.0175553	0.761828
cg03342032	GPC6	Body	opensea	0.246919	0.00186562	0.363733
cg09973296	GPM6B	Body	opensea	0.254231	0.0440381	0.633926
cg25626470	GPM6B	Body	opensea	0.256378	0.0275177	0.643378
cg04520242	GPR116	Body	opensea	0.24643	0.0100054	0.494365
cg12005811	GPR125	Body	opensea	0.256526	0.00838534	0.726664
cg03705319	GPR19	5'UTR	shore	0.201777	0.00448879	0.646399
cg21541936	GPR39	Body	opensea	0.208511	0.00255604	0.328558
cg18781781	GPR39	Body	opensea	0.224407	0.010728	0.220906
cg16034546	GPR87	5'UTR	opensea	0.212462	0.0184343	0.666518
cg26706545	GPRIN2	5'UTR	opensea	-0.201472	0.00304408	0.549607
cg00637340	GRAMD2	Body	opensea	0.244418	0.0263642	0.605544
cg19687230	GRAMD2	TSS1500	shore	0.250085	0.00612276	0.392162
cg27032813	GRAMD2	TSS1500	shore	0.256904	0.00633596	0.545269
cg24202529	GRAMD2	Body	opensea	0.374102	0.00876954	0.632928
cg16450086	GRB10	5'UTR	opensea	0.261031	0.00254506	0.411864
cg08372825	GRB10	Body	opensea	0.305413	0.00271953	0.657095
cg04616525	GREB1L	5'UTR	opensea	0.309246	0.00601013	0.576377
cg09442789	GREM1	TSS1500	shore	-0.257693	0.00389965	0.466863
cg18145505	GREM1	TSS1500	shore	-0.252687	0.0105723	0.438829
cg22345299	GREM1	TSS1500	shore	-0.203311	0.0280494	0.472345
cg03593823	GREM2	5'UTR	opensea	-0.2173	0.0447831	0.420326
cg09729274	GRHL2	Body	opensea	0.202832	0.0185145	0.564924
cg08849191	GRHL2	Body	opensea	0.203687	0.0132569	0.304206
cg11079483	GRHL2	Body	opensea	0.25674	0.00499026	0.402273
cg13549845	GRID2	Body	shore	-0.240864	0.00225605	0.418518
cg22776907	GRID2	Body	opensea	0.235004	0.0259468	0.602529
cg06306558	GRID2	Body	opensea	0.236137	0.0041966	0.554684
cg16961528	GRID2	TSS1500	shelf	0.24581	0.0048477	0.587167
cg18947879	GRID2	Body	opensea	0.255173	0.0174749	0.57605
cg04498349	GRIN2A	5'UTR	island	-0.248787	0.00464488	0.572304
cg10116505	GRIN2A	Body	island	-0.212859	0.00406793	0.482483
cg12623060	GRIP1	Body	opensea	0.205091	0.0465869	0.705201
cg09557636	GRM8	Body	opensea	0.235094	0.00388134	0.61556
cg15312223	GSR	Body	opensea	0.211443	0.0386301	0.754769
cg06777366	GTF2IRD1	5'UTR	opensea	0.207277	0.0146017	0.689279
cg04376123	GTF2IRD1	5'UTR	island	0.212916	0.0373831	0.386562
cg27535302	GUCA2A	TSS1500	opensea	0.210151	0.0143419	0.50876
cg26163722	HABP2	TSS1500	opensea	0.207687	0.0032993	0.566703
cg08404354	HABP2	TSS1500	opensea	0.217863	0.00560874	0.50703
cg07969748	HAND2	TSS1500	island	-0.273467	0.0445053	0.529024
cg09838390	HAND2-AS1	Body	shore	-0.248564	0.00218188	0.547492
cg26696488	HAUS4	5'UTR	shore	0.215539	0.0114758	0.714246
cg06568490	HDAC11	Body	shelf	0.23763	0.00597278	0.525564
cg27074582	HDAC4	Body	shore	0.213305	0.0382678	0.576023
cg05997414	HDAC4	Body	shore	0.228124	0.0196617	0.507197
cg16925459	HDAC9	Body	opensea	0.220411	0.0165905	0.40238
cg03694633	HEATR4	Body	shore	0.205172	0.0148461	0.673606
cg10069074	HECTD2-AS1	Body	opensea	0.215213	0.0022868	0.476108
cg02597936	HECTD2-AS1	Body	opensea	0.256258	0.00518659	0.413172
cg05945106	HEPHL1	Body	opensea	0.200194	0.0145929	0.455247
cg07386626	HES2	3'UTR	shelf	0.225649	0.00585526	0.591396
cg03095562	HEY2	Body	shore	-0.206931	0.0288109	0.330862
cg13554586	HHEX	Body	shore	-0.296765	0.00329547	0.437326
cg14689537	HHEX	Body	shore	-0.235759	0.012611	0.567864
cg15319311	HHIP	Body	shore	-0.238747	0.00501885	0.384712
cg05030593	HHLA2	5'UTR	opensea	0.222948	0.0226871	0.60613
cg22067676	HINT3	Body	shelf	0.205429	0.0400938	0.686827
cg15190400	HIPK2	Body	opensea	-0.211037	0.00365036	0.541869
cg04198750	HK1	Body	opensea	0.216104	0.0116974	0.531943
cg17369196	HLA-DOB	Body	opensea	0.242256	0.00431218	0.768905
cg00921992	HOMER2	Body	opensea	0.26347	0.00943062	0.427635
cg16179110	HOMER2	Body	opensea	0.272726	0.00415987	0.489242
cg25702392	HORMAD2-AS1	Body	opensea	0.226584	0.00712537	0.535093
cg17573720	HOTAIR	Body	island	-0.259184	0.0186942	0.610527
cg02371798	HOTAIR	TSS1500	shelf	-0.254717	0.00330684	0.425504
cg18824990	HOTAIR	Body	shore	-0.238052	0.00937555	0.520944
cg16038003	HOXA11AS	Body	shore	-0.230789	0.00266276	0.45516
cg15006404	HOXA13	Body	shore	-0.239075	0.0124582	0.431054
cg15353709	HOXA13	Body	shore	-0.202546	0.0102131	0.554128
cg00431187	HOXA3	5'UTR	shore	-0.269304	0.00721161	0.736881
cg00921266	HOXA3	5'UTR	shore	0.215176	0.0159511	0.556197
cg13172549	HOXA3	5'UTR	island	0.248982	0.0156506	0.543564
cg06911354	HOXA7	TSS1500	shore	-0.233967	0.00224673	0.520537
cg15372603	HOXA7	TSS1500	shore	-0.226983	0.00396342	0.552255
cg22149137	HOXB13	Body	island	-0.264812	0.0221976	0.541767
cg26506288	HOXB13	3'UTR	shore	-0.253049	0.0120228	0.471045
cg12698628	HOXB13	3'UTR	shore	-0.205888	0.0286301	0.417802
cg13782941	HOXC13	TSS1500	shore	-0.224832	0.00543653	0.438597
cg03553278	HOXD1	3'UTR	shore	-0.341655	0.00146624	0.57528
cg23105697	HOXD10	Body	shore	-0.268831	0.00218188	0.509192
cg13217260	HOXD10	TSS200	shore	-0.201674	0.0176799	0.326586
cg02470521	HOXD11	TSS1500	shore	-0.229	0.00303845	0.224469
cg23130254	HOXD12	1stExon	island	-0.20537	0.00477694	0.415364
cg18022224	HOXD12	TSS200	island	-0.200407	0.00285485	0.416835
cg21128569	HOXD13	TSS1500	shore	-0.269177	0.00131399	0.57044
cg19325985	HOXD13	TSS1500	shore	-0.200166	0.0019853	0.537815
cg02408153	HOXD3	TSS200	shore	-0.305217	0.00712902	0.482193
cg09387749	HOXD3	TSS200	shore	-0.295443	0.0101025	0.548115
cg23981871	HOXD3	TSS200	shore	-0.276538	0.0034809	0.504712
cg12634591	HOXD3	TSS200	shore	-0.246088	0.00539787	0.486616
cg10304824	HOXD3	1stExon	shore	-0.242329	0.00938519	0.612959
cg01128482	HOXD3	TSS200	shore	-0.223805	0.00216566	0.556286
cg25938806	HOXD3	TSS1500	shore	-0.222485	0.0109584	0.359522
cg04316624	HOXD3	Body	island	-0.216273	0.00100375	0.450233
cg01152019	HOXD4	TSS1500	island	-0.380566	0.00333648	0.505287
cg10803577	HOXD4	Body	shore	-0.339154	0.00143348	0.486736
cg26590744	HOXD4	Body	island	-0.285771	0.00544987	0.513415
cg14399060	HOXD4	TSS1500	island	-0.28419	0.0112179	0.340342
cg09583532	HOXD4	TSS200	shore	-0.276108	0.00151348	0.575985
cg21011616	HOXD4	TSS200	shore	-0.268909	0.00175632	0.572373
cg25304107	HOXD4	Body	island	-0.267786	0.00290054	0.569677
cg00767581	HOXD4	TSS1500	island	-0.266692	0.00514497	0.601946
cg14900124	HOXD4	Body	shore	-0.259136	0.00986246	0.476014
cg26654148	HOXD4	Body	shore	-0.245058	0.00340129	0.607519
cg12539415	HOXD4	5'UTR	shore	-0.241029	0.00131399	0.617461
cg18750960	HOXD4	1stExon	island	-0.240774	0.00853421	0.597301
cg01414185	HOXD4	Body	island	-0.23552	0.00595053	0.603912
cg09981233	HOXD4	Body	shore	-0.234887	0.00146781	0.538458
cg09701582	HOXD4	3'UTR	shore	-0.218141	0.00245372	0.683014
cg25942990	HOXD4	TSS1500	island	-0.207598	0.00225264	0.649504
cg25829490	HOXD9	Body	shore	-0.231167	0.00648478	0.311773
cg03388193	HPSE2	TSS1500	shore	-0.26479	0.00245372	0.359568
cg00877329	HPSE2	TSS1500	shelf	-0.229253	0.00205714	0.465901
cg09511126	HPSE2	Body	shore	-0.226091	0.0211411	0.333054
cg04372098	HPSE2	Body	opensea	0.299866	0.00355655	0.515382
cg12226228	HRH1	TSS1500	opensea	0.235596	0.0143795	0.578023
cg09492975	HRH1	TSS200	opensea	0.244627	0.0182341	0.420421
cg17571559	HRH1	5'UTR	opensea	0.266841	0.0125522	0.508778
cg02233915	HSD17B12	Body	opensea	0.289968	0.00219846	0.493241
cg02791829	HSP90AA1	Body	opensea	0.260041	0.00491132	0.559276
cg07410353	HSPA9	Body	opensea	0.216509	0.00753672	0.626496
cg15368905	HTR1B	1stExon	island	-0.209297	0.00217582	0.364896
cg06663935	HTR1D	1stExon	opensea	0.235045	0.0101835	0.654309
cg19957094	HUNK	Body	opensea	0.226764	0.0232499	0.603095
cg06158471	ICMT	3'UTR	opensea	0.202928	0.0186365	0.509754
cg08319866	ICOSLG	Body	shelf	0.202568	0.0210314	0.55348
cg23283432	ICOSLG	Body	shelf	0.205315	0.0410843	0.646408
cg03260518	IDH2	Body	shore	0.203089	0.0160796	0.633873
cg22833190	IDH2	1stExon	shore	0.204177	0.0351817	0.586014
cg16341979	IFI27	TSS200	opensea	0.228297	0.0306691	0.560819
cg03447547	IFI27	TSS200	opensea	0.232809	0.0139087	0.448207
cg08761339	IFI27	TSS1500	opensea	0.261925	0.0154121	0.642139
cg08036899	IFI27	5'UTR	opensea	0.2725	0.00820589	0.714901
cg01835013	IFI27	5'UTR	opensea	0.310942	0.00565965	0.599956
cg20161089	IFI27	5'UTR	opensea	0.33982	0.00575831	0.614261
cg21686213	IFITM1	3'UTR	shore	0.201069	0.015977	0.45965
cg02397893	IFT122	5'UTR	opensea	0.217492	0.0144219	0.667409
cg11197533	IFT122	Body	opensea	0.235965	0.00599891	0.267677
cg27455781	IGDCC3	Body	shore	-0.208873	0.00198815	0.409388
cg12012500	IGF1R	Body	shore	-0.234761	0.00333102	0.621548
cg06199070	IGF1R	Body	opensea	0.215643	0.0135581	0.340642
cg16264798	IGF1R	Body	opensea	0.226636	0.00492809	0.634858
cg03724844	IGF1R	Body	opensea	0.242259	0.00546965	0.457676
cg07075026	IGF2BP1	Body	island	0.230292	0.00903489	0.32596
cg12535562	IGSF5	Body	opensea	0.221821	0.00915211	0.516639
cg07198059	IGSF9	ExonBnd	opensea	-0.212281	0.0198931	0.664351
cg00745181	IKBIP	Body	opensea	0.217442	0.0130749	0.438305
cg00090674	IL17REL	5'UTR	shore	0.225174	0.00271953	0.528866
cg00415333	IL22RA2	5'UTR	opensea	0.200124	0.0220131	0.606776
cg26112901	IL22RA2	TSS1500	opensea	0.201108	0.0135484	0.626292
cg04059863	ILDR1	TSS1500	opensea	0.220519	0.0111037	0.646579
cg07752095	INTU	Body	opensea	0.215323	0.021218	0.378882
cg16720242	IPP	Body	opensea	0.202549	0.0311978	0.727269
cg04552381	IQCJ-SCHIP1	Body	opensea	0.22037	0.0287586	0.70015
cg08850073	IQGAP1	Body	opensea	0.218414	0.00905258	0.534786
cg04129548	IRS1	1stExon	island	0.216495	0.00675528	0.581258
cg12031078	IRS4	3'UTR	shore	-0.223709	0.00344855	0.593452
cg18100702	IRX1	Body	island	-0.242084	0.0351755	0.545306
cg00409356	IRX4	Body	shore	-0.200888	0.0255009	0.482689
cg06431877	IRX6	Body	shore	-0.204451	0.0124046	0.332476
cg11211792	ISG15	Body	island	0.210213	0.00736206	0.68155
cg03811829	ISG15	Body	island	0.220263	0.0166529	0.624377
cg17258195	ISLR	1stExon	shore	0.209785	0.00838405	0.760161
cg11222053	ITGA3	TSS1500	shore	0.274807	0.0109522	0.675285
cg04443870	ITGB2	Body	island	0.204073	0.013787	0.636618
cg02117924	ITGB2	Body	island	0.234361	0.0150427	0.63736
cg01766873	ITIH5	Body	opensea	-0.213958	0.00801045	0.39845
cg26651525	ITPK1	Body	opensea	0.200736	0.0185552	0.475166
cg05284742	ITPK1	Body	opensea	0.20319	0.0105293	0.734276
cg27651321	ITPKB-IT1	Body	opensea	0.212078	0.0026931	0.650189
cg09039987	ITSN1	Body	opensea	0.201728	0.0156042	0.533149
cg22804839	IYD	TSS200	opensea	0.265557	0.00762588	0.593395
cg18549952	JADE1	Body	opensea	0.209512	0.043369	0.738172
cg26515854	JAG1	Body	opensea	0.2203	0.00337089	0.528493
cg13077031	JARID2	Body	opensea	-0.25517	0.0128586	0.471849
cg05163007	JARID2	Body	opensea	-0.227658	0.0234124	0.54808
cg03173502	JARID2	Body	opensea	0.235655	0.0439871	0.479073
cg12344893	JDP2	Body	opensea	0.216205	0.0238076	0.540208
cg20898283	JDP2	Body	opensea	0.249025	0.0213183	0.556208
cg18827756	JMJD7-PLA2G4B	Body	opensea	0.233839	0.0273579	0.530124
cg05143345	JUB	Body	shelf	0.204374	0.0215515	0.634342
cg22935317	JUB	Body	shelf	0.230843	0.00947198	0.420401
cg00259083	KALRN	Body	opensea	0.201452	0.0347902	0.574036
cg24289966	KAZN	TSS200	opensea	0.205183	0.012054	0.398919
cg17951572	KAZN	Body	opensea	0.208104	0.0119045	0.583977
cg17055661	KAZN	1stExon	opensea	0.208901	0.0155017	0.442825
cg20639325	KAZN	TSS200	opensea	0.214851	0.00444203	0.348315
cg14258148	KAZN	TSS1500	opensea	0.238469	0.00490044	0.36116
cg00682038	KAZN	TSS200	opensea	0.277216	0.00572635	0.452634
cg17033047	KCNA3	3'UTR	shore	-0.216348	0.0252916	0.266288
cg22639011	KCNA4	5'UTR	island	-0.20145	0.00466041	0.409218
cg05303999	KCNB1	3'UTR	opensea	0.212031	0.0161437	0.572198
cg21313071	KCNG1	TSS1500	shore	0.20946	0.0232842	0.591838
cg25060385	KCNJ6	Body	shelf	0.226101	0.0085328	0.481979
cg15303073	KCNJ8	TSS1500	opensea	-0.23656	0.0148085	0.424105
cg09387581	KCNK4	Body	shore	-0.236045	0.00750013	0.302722
cg21983345	KCNMA1	Body	opensea	0.202525	0.0107052	0.410846
cg18844431	KCNMA1	Body	opensea	0.206313	0.0151689	0.519925
cg14685822	KCNMA1	Body	opensea	0.211893	0.0225347	0.481939
cg20785915	KCNMA1	Body	opensea	0.229156	0.0232468	0.671889
cg05740879	KCNQ1OT1	TSS1500	island	0.22814	0.000825398	0.430906
cg23777946	KCTD1	5'UTR	shore	0.200465	0.0200368	0.533212
cg17272843	KCTD14	1stExon	opensea	-0.286786	0.0129825	0.438619
cg27221338	KDELR2	TSS1500	shore	0.235483	0.00831627	0.637112
cg01466232	KDM2B	Body	opensea	0.209693	0.031448	0.501634
cg14437446	KIAA0020	Body	opensea	0.221506	0.0134298	0.702342
cg19331423	KIAA0020	Body	opensea	0.300062	0.00213579	0.584903
cg14195992	KIAA0146	Body	opensea	0.20073	0.0199295	0.506474
cg01767053	KIAA0182	5'UTR	shelf	0.227846	0.00988974	0.583074
cg16906346	KIAA0319	TSS1500	shore	-0.279624	0.00376159	0.408288
cg00944873	KIAA0319	TSS1500	shore	-0.250878	0.00381892	0.44854
cg11970252	KIAA0564	Body	opensea	0.206618	0.00982315	0.5361
cg11400153	KIAA0922	Body	opensea	0.275724	0.00514679	0.525183
cg19632236	KIAA0947	TSS1500	shore	-0.203158	0.00395449	0.225916
cg22507756	KIAA1026	Body	shore	-0.207563	0.016932	0.650529
cg26577320	KIAA1026	TSS200	opensea	0.221082	0.0100827	0.469251
cg11648522	KIAA1026	TSS200	opensea	0.223897	0.00974807	0.417506
cg16663033	KIAA1026	Body	opensea	0.24283	0.00584872	0.323694
cg21413173	KIAA1026	Body	opensea	0.249316	0.0049873	0.337663
cg03398002	KIAA1026	Body	opensea	0.277441	0.0175558	0.445337
cg04737166	KIAA1161	Body	island	0.233725	0.0343349	0.648793
cg11736566	KIAA1211	5'UTR	opensea	0.223741	0.0188201	0.452565
cg10487201	KIAA1217	Body	opensea	0.20737	0.00742542	0.576544
cg19647783	KIAA1217	TSS1500	opensea	0.20819	0.0125627	0.479499
cg04643554	KIAA1217	Body	opensea	0.229229	0.00585398	0.450256
cg12509026	KIAA1217	TSS1500	opensea	0.231194	0.0083022	0.480027
cg20798729	KIAA1217	TSS1500	opensea	0.257902	0.00510129	0.421285
cg26964636	KIAA1217	Body	opensea	0.271053	0.0115409	0.411372
cg01230360	KIAA1217	TSS1500	opensea	0.280418	0.00335426	0.463385
cg06835752	KIAA1217	Body	opensea	0.285181	0.0061223	0.655419
cg04188753	KIAA1217	Body	opensea	0.296911	0.00252479	0.537163
cg22168287	KIAA1217	Body	opensea	0.311598	0.00225398	0.68438
cg11779254	KIAA1217	Body	opensea	0.31763	0.00146781	0.614076
cg01721051	KIAA1217	Body	opensea	0.323811	0.00151348	0.585518
cg24481259	KIAA1328	Body	opensea	0.234777	0.00237975	0.476329
cg06753901	KIAA1486	TSS1500	opensea	-0.319657	0.00520298	0.466911
cg22048405	KIAA1522	Body	opensea	0.215012	0.0168601	0.487826
cg18589526	KIAA1549	Body	opensea	0.217858	0.00675528	0.455506
cg03516688	KIAA1671	Body	opensea	0.206862	0.0148319	0.655338
cg22448708	KIAA1671	Body	opensea	0.213178	0.0105392	0.642047
cg19309463	KIAA1688	Body	shore	0.234847	0.00192847	0.369735
cg15882537	KIF1A	TSS1500	opensea	-0.208223	0.00787753	0.797165
cg00591952	KIF23	Body	opensea	0.214084	0.0262713	0.557772
cg01062470	KIF24	5'UTR	shore	0.230704	0.00923385	0.545432
cg14251889	KIF26B	Body	opensea	-0.225832	0.0248712	0.563531
cg06415662	KIF5C	Body	opensea	0.211649	0.00929918	0.634954
cg26973137	KIF6	Body	opensea	0.269886	0.00614693	0.671281
cg12183993	KIRREL2	Body	island	-0.2007	0.0337084	0.474549
cg20200200	KLHDC7A	TSS200	shore	0.220998	0.00579863	0.441325
cg13507429	KLHDC7A	1stExon	shore	0.221724	0.0122788	0.592911
cg11175836	KLHDC7A	TSS1500	shelf	0.247053	0.00748116	0.464099
cg27451581	KLHDC7A	TSS1500	shelf	0.254167	0.034806	0.647143
cg20523861	KLHL1	1stExon	shore	-0.317533	0.0139388	0.616956
cg24401870	KLHL1	1stExon	shore	-0.224866	0.00604266	0.663484
cg15736743	KLHL29	5'UTR	opensea	-0.258425	0.00329547	0.788924
cg09853467	KLHL29	Body	opensea	-0.249419	0.00849109	0.551667
cg21448352	KLHL29	Body	opensea	-0.226427	0.00797675	0.61516
cg07962311	KLHL38	TSS1500	opensea	0.221139	0.0158021	0.50009
cg27583102	KLK5	5'UTR	opensea	0.215038	0.00765736	0.725055
cg06506094	KMT2E	5'UTR	opensea	-0.219975	0.0298182	0.693853
cg09540629	KNDC1	Body	shore	0.216609	0.00678507	0.609492
cg03348792	KRT1	TSS1500	opensea	-0.281126	0.00181266	0.662187
cg13594463	KRT1	TSS1500	opensea	-0.204458	0.00373657	0.427761
cg07652628	KRT18	Body	shore	0.236701	0.00966779	0.518913
cg27608102	KRT19	Body	shelf	0.20059	0.0310925	0.364187
cg12474695	KRT23	Body	opensea	0.203218	0.0163577	0.547694
cg13885357	KRT3	Body	shore	-0.205456	0.014188	0.486712
cg14675357	KRT40	5'UTR	opensea	0.203825	0.0343047	0.529814
cg22792941	KRT40	TSS200	opensea	0.259672	0.0255852	0.628115
cg06482260	KRT7	Body	shore	0.206146	0.0127501	0.423281
cg09680665	KRT7	Body	shelf	0.20747	0.0217299	0.663667
cg02381670	KRT7	Body	shore	0.210825	0.0411142	0.569038
cg25881535	KRT7	TSS1500	shore	0.218336	0.0438739	0.564622
cg25029197	KRT7	Body	island	0.25713	0.0106948	0.583421
cg24658605	KRT7	TSS1500	shore	0.267906	0.0137909	0.732161
cg07986666	KRT8	Body	shore	0.210904	0.0205142	0.538244
cg20324165	KRT8	TSS1500	shore	0.21229	0.0118358	0.462273
cg09972881	KRT8	1stExon	shore	0.221524	0.00372673	0.586175
cg21340733	KRT8	TSS200	shore	0.22538	0.0198311	0.470331
cg17687003	KRT8	TSS1500	shore	0.230132	0.00665995	0.372731
cg27217218	KRT8	TSS200	shore	0.234168	0.00490483	0.515977
cg03600605	KRT8	Body	shore	0.297969	0.00304069	0.572402
cg16867255	KRT80	Body	opensea	0.21819	0.0210641	0.599828
cg08446993	KRTCAP3	3'UTR	shelf	0.206047	0.0147841	0.362138
cg11886505	KRTCAP3	3'UTR	shelf	0.219368	0.0202318	0.706356
cg05976716	KYNU	Body	opensea	0.209763	0.012556	0.436419
cg22509816	KYNU	Body	opensea	0.26802	0.00211427	0.496712
cg13760583	KYNU	5'UTR	opensea	0.291259	0.00205422	0.577054
cg17508549	LAGE3	TSS1500	island	0.212374	0.000825398	0.518124
cg15970145	LARGE	Body	opensea	-0.231654	0.00678507	0.346397
cg00574819	LARP1B	TSS1500	shore	0.213704	0.0329352	0.697209
cg11063877	LARP4	TSS1500	shore	0.204802	0.011866	0.627267
cg03053579	LBX1	Body	island	-0.237574	0.00866111	0.382695
cg07101937	LBX1-AS1	Body	shore	-0.226011	0.00348505	0.332305
cg22616525	LCE2A	TSS1500	opensea	-0.251579	0.0112309	0.609541
cg16354520	LCE2A	3'UTR	opensea	-0.232186	0.0238857	0.626621
cg08166767	LCE2A	5'UTR	opensea	-0.200967	0.0214283	0.462788
cg15332782	LCE4A	TSS1500	opensea	-0.205899	0.00648647	0.66046
cg14332815	LDHC	TSS1500	opensea	0.240472	0.0438422	0.658058
cg19767548	LDHC	TSS1500	opensea	0.275088	0.0171687	0.682623
cg19657303	LDLRAD4	Body	opensea	0.205849	0.0213243	0.574172
cg14130238	LDLRAD4	5'UTR	opensea	0.233325	0.00512437	0.422863
cg16301924	LECT1	TSS1500	shore	-0.202346	0.013823	0.718967
cg12417756	LGALS3BP	Body	opensea	0.213588	0.0170271	0.637761
cg07793207	LGI1	TSS200	opensea	-0.214225	0.00927686	0.317119
cg06833709	LGI1	TSS200	opensea	-0.203029	0.018641	0.427986
cg24298010	LHFPL2	5'UTR	opensea	0.203339	0.0269974	0.487279
cg17462560	LHFPL2	5'UTR	opensea	0.222547	0.0100054	0.653039
cg15291243	LHX1	Body	island	-0.208208	0.0118009	0.511917
cg15544654	LHX9	Body	shore	-0.204912	0.0189921	0.453742
cg02421734	LILRB4	TSS1500	opensea	0.209383	0.00651049	0.402491
cg06399901	LIMA1	TSS1500	opensea	0.216257	0.0235272	0.544324
cg00061185	LIMA1	Body	opensea	0.219417	0.0274804	0.633965
cg16030540	LIMA1	TSS1500	opensea	0.272139	0.00512973	0.623343
cg04609245	LIMCH1	Body	island	-0.217943	0.0123016	0.434563
cg01962911	LIMCH1	TSS1500	shore	0.206624	0.0306911	0.697928
cg07696516	LIMCH1	1stExon	opensea	0.226153	0.00541027	0.559684
cg15232654	LIMCH1	Body	shelf	0.276037	0.0088423	0.623874
cg16283183	LIMD1	3'UTR	opensea	0.211683	0.0175017	0.512605
cg02055988	LIMK2	Body	shore	0.208143	0.0152227	0.541191
cg05061590	LIMK2	Body	opensea	0.214431	0.00522609	0.558644
cg16550822	LIMK2	Body	opensea	0.215563	0.0246771	0.512144
cg10719029	LINC00210	Body	opensea	-0.201932	0.0136282	0.343815
cg11051161	LINC00359	TSS1500	opensea	0.204905	0.0264438	0.745424
cg17864216	LINC00456	TSS200	opensea	0.223342	0.0187827	0.615669
cg22815304	LINC00486	Body	opensea	0.247966	0.0089654	0.595445
cg10520888	LINC00504	Body	opensea	0.215021	0.0236497	0.610684
cg09858078	LINC00504	Body	opensea	0.276797	0.0217863	0.660291
cg12615980	LINC00507	Body	opensea	0.20607	0.00495471	0.575146
cg00227559	LINC00514	Body	opensea	0.234473	0.0142109	0.566552
cg05618883	LINC00536	Body	opensea	0.213555	0.0109335	0.281763
cg18830583	LINC00536	TSS1500	opensea	0.240663	0.0334213	0.671934
cg16255175	LINC00536	Body	opensea	0.30542	0.00360232	0.461565
cg07609007	LINC00624	Body	opensea	0.202556	0.0391311	0.588163
cg07613095	LINC00640	Body	opensea	0.217694	0.00572025	0.578008
cg08730373	LINC00643	Body	opensea	-0.236375	0.00145873	0.709653
cg23542477	LINC00673	Body	opensea	0.208775	0.0343015	0.702421
cg03592955	LINC00840	Body	opensea	-0.220632	0.00298078	0.694198
cg02505534	LINC00840	Body	opensea	-0.220267	0.00205023	0.462983
cg12061062	LINC00845	TSS200	opensea	0.26313	0.00497633	0.597085
cg16359398	LINC00924	Body	opensea	-0.205617	0.0046084	0.570894
cg01971717	LINC01093	Body	opensea	0.222948	0.0174323	0.556896
cg15373530	LINC01105	Body	opensea	0.207193	0.0198184	0.478073
cg14385051	LINC01105	Body	opensea	0.287719	0.00337645	0.426436
cg15461542	LINC01141	Body	opensea	-0.214234	0.00712164	0.626637
cg16448423	LINC01162	Body	opensea	0.274323	0.0131829	0.508944
cg11739587	LINC01215	Body	opensea	0.216607	0.00690504	0.676255
cg03011445	LINC01266	Body	opensea	-0.206698	0.0112179	0.777639
cg02248780	LINC01346	Body	opensea	0.208465	0.0158079	0.594317
cg07872560	LINC01354	TSS200	opensea	0.213956	0.0155544	0.601351
cg02550311	LINC01354	Body	opensea	0.232192	0.0302354	0.65077
cg02410275	LINC01393	Body	opensea	0.202673	0.0236569	0.530184
cg15620245	LINC01395	Body	shelf	0.219823	0.0188606	0.490649
cg11666486	LINC01411	Body	opensea	0.20636	0.0160692	0.468152
cg20256134	LINC01422	TSS200	opensea	-0.215791	0.00866525	0.266936
cg06194625	LINC01503	TSS1500	shore	0.235342	0.00982931	0.546706
cg15593422	LINC01508	Body	opensea	0.226237	0.0176901	0.710171
cg09182728	LINC01529	TSS200	opensea	-0.223101	0.0113744	0.406457
cg25662948	LINC01551	Body	shore	-0.239096	0.00494342	0.522308
cg12471790	LINC-PINT	Body	opensea	0.23298	0.0075005	0.606976
cg20935903	LIPE-AS1	Body	opensea	0.227724	0.0141963	0.467954
cg00432203	LIPM	Body	opensea	0.209772	0.012664	0.545033
cg01787574	LMO3	5'UTR	opensea	-0.241955	0.00244674	0.565916
cg09526758	LMO3	5'UTR	opensea	-0.205535	0.0029302	0.557612
cg00574740	LMO7	Body	island	0.200798	0.0301578	0.48283
cg03910156	LMO7	Body	opensea	0.205733	0.0138811	0.531985
cg12980215	LMO7	Body	opensea	0.249309	0.0133195	0.66113
cg23886165	LMO7	Body	shore	0.265978	0.00764765	0.735896
cg12366650	LMOD1	Body	opensea	-0.237792	0.00847171	0.577871
cg10110907	LMTK2	Body	shelf	0.221237	0.028604	0.740346
cg20589120	LNX1	TSS1500	opensea	0.206821	0.0338254	0.591079
cg22241045	LNX1	Body	opensea	0.309808	0.00836438	0.539734
cg13243108	LNX1-AS2	TSS1500	opensea	0.236323	0.0427179	0.600242
cg20129082	LOC100126784	TSS200	shore	-0.288844	0.0106495	0.319177
cg19433762	LOC100130331	TSS200	opensea	-0.202265	0.00284604	0.688303
cg16935110	LOC100133286	Body	opensea	0.241624	0.0198528	0.5232
cg00684347	LOC100271832	Body	opensea	0.332465	0.00297592	0.519354
cg08871137	LOC100287592	TSS1500	shore	-0.213151	0.0099238	0.460432
cg15027294	LOC100292680	TSS200	opensea	-0.247474	0.00888553	0.575442
cg01104264	LOC100422737	Body	opensea	0.20628	0.00991515	0.522559
cg24388510	LOC100422737	Body	opensea	0.211529	0.0131016	0.398401
cg07663239	LOC100422737	Body	opensea	0.22245	0.0172662	0.438019
cg10096139	LOC100422737	Body	opensea	0.285627	0.00563921	0.488816
cg14501993	LOC100505736	Body	opensea	0.253324	0.00728846	0.781148
cg16900378	LOC100506023	Body	opensea	-0.216247	0.0106047	0.655799
cg04249791	LOC100506085	Body	opensea	0.242533	0.0184322	0.43582
cg15850087	LOC100506178	Body	opensea	0.212224	0.0486081	0.561003
cg08140389	LOC100506178	Body	opensea	0.231977	0.00772051	0.447996
cg24957959	LOC100506497	Body	opensea	0.204384	0.0385524	0.780214
cg06046351	LOC100506497	Body	opensea	0.214247	0.0106047	0.713824
cg24296276	LOC100506497	Body	opensea	0.276955	0.0186739	0.584699
cg04311343	LOC100507073	Body	shore	-0.245889	0.00923379	0.356274
cg13950381	LOC100507175	TSS200	opensea	0.207594	0.0245061	0.506193
cg21827277	LOC100507175	TSS200	opensea	0.223725	0.0201526	0.478792
cg06622302	LOC101060091	Body	opensea	0.211661	0.0300699	0.645841
cg06987225	LOC101926913	Body	opensea	0.283309	0.0110088	0.677828
cg13027088	LOC101927189	TSS1500	opensea	0.214005	0.0109384	0.456733
cg20440545	LOC101927189	TSS200	opensea	0.273127	0.0169594	0.554574
cg26558067	LOC101927189	TSS200	opensea	0.298896	0.00682379	0.643498
cg10016973	LOC101927189	TSS1500	opensea	0.345241	0.00608632	0.567731
cg21037121	LOC101927189	TSS200	opensea	0.367906	0.00991515	0.615562
cg09871677	LOC101927296	Body	opensea	0.240104	0.00518483	0.654728
cg04724868	LOC101927391	Body	shelf	0.22881	0.0203432	0.55683
cg05636749	LOC101927412	Body	opensea	0.217385	0.00356555	0.501283
cg03341317	LOC101927497	Body	opensea	-0.20225	0.0278341	0.5801
cg01220875	LOC101927668	Body	opensea	-0.227892	0.00972592	0.333983
cg15498236	LOC101927972	TSS1500	opensea	0.200905	0.049569	0.410813
cg04587097	LOC101927972	ExonBnd	opensea	0.209886	0.0318937	0.810217
cg27593341	LOC101928100	TSS1500	opensea	0.20116	0.028046	0.610865
cg18528472	LOC101928443	Body	opensea	0.236207	0.0396232	0.513176
cg16571722	LOC101928911	Body	opensea	0.212368	0.00787218	0.516762
cg03707762	LOC101928911	Body	opensea	0.23067	0.00513423	0.500817
cg21987019	LOC101928911	Body	opensea	0.23523	0.00729843	0.502695
cg05059058	LOC101929057	Body	opensea	0.20209	0.0211481	0.6097
cg22138359	LOC101929057	Body	opensea	0.217288	0.0135573	0.561855
cg03565499	LOC101929057	Body	opensea	0.275509	0.00939531	0.698788
cg06873587	LOC101929080	TSS200	opensea	0.281638	0.0061497	0.646855
cg12869305	LOC101929217	Body	opensea	0.216623	0.022033	0.453033
cg04893634	LOC101929217	TSS200	opensea	0.256448	0.00885399	0.580914
cg25859835	LOC101929217	TSS200	opensea	0.306885	0.00181266	0.440367
cg24159559	LOC101929217	TSS200	opensea	0.331139	0.0023656	0.462219
cg00532797	LOC101929231	Body	opensea	0.205408	0.0384204	0.533185
cg02514649	LOC101929340	Body	shore	0.215649	0.0380672	0.661738
cg17987306	LOC101929378	Body	opensea	0.24578	0.00498034	0.611419
cg04779861	LOC102724084	Body	opensea	0.215472	0.00924258	0.361563
cg22330094	LOC105376360	Body	opensea	0.208001	0.00772051	0.735263
cg06214994	LOC105755953	ExonBnd	opensea	0.245921	0.0029899	0.449044
cg26330116	LOC145845	Body	island	-0.249918	0.00235975	0.474091
cg13020870	LOC145845	Body	island	-0.219934	0.00866111	0.262041
cg24956533	LOC145845	Body	shore	-0.213884	0.00319125	0.311115
cg00216138	LOC145845	Body	shore	-0.209186	0.012489	0.410126
cg26727768	LOC145845	Body	shore	-0.205805	0.00489659	0.540078
cg17921924	LOC145845	Body	shore	-0.205704	0.00748227	0.316981
cg08840765	LOC150935	Body	opensea	0.205167	0.00393707	0.494504
cg26536863	LOC154822	Body	opensea	0.237053	0.00728846	0.613247
cg17165841	LOC200726	TSS200	island	-0.213799	0.00469592	0.447525
cg20841047	LOC200726	TSS1500	shore	-0.202279	0.00286631	0.371973
cg07038187	LOC254559	Body	shore	0.229953	0.0153623	0.593144
cg05852089	LOC283214	Body	shore	0.200494	0.00401874	0.492455
cg04299389	LOC284798	Body	island	-0.204961	0.0302356	0.53263
cg05273980	LOC284930	TSS200	shore	0.206246	0.00218188	0.420368
cg25542694	LOC284930	TSS200	shore	0.220738	0.00397206	0.48323
cg25107081	LOC284930	TSS200	shore	0.238004	0.0060956	0.542345
cg15826810	LOC285419	TSS1500	opensea	0.271579	0.0165378	0.581258
cg09364582	LOC285501	TSS200	opensea	0.212972	0.0111133	0.737005
cg00778525	LOC285626	Body	opensea	-0.23727	0.0136126	0.756374
cg27239974	LOC285762	Body	opensea	0.202631	0.011398	0.587425
cg19782858	LOC339975	Body	opensea	0.224465	0.00446473	0.265871
cg20789483	LOC340094	Body	opensea	0.206937	0.00468675	0.616541
cg13135459	LOC387646	TSS200	island	0.224296	0.010152	0.511222
cg27212940	LOC399959	TSS1500	opensea	0.228199	0.00867212	0.774553
cg17962830	LOC400706	Body	opensea	0.24255	0.00889806	0.500258
cg26919065	LOC401286	Body	shelf	-0.206772	0.00785954	0.559747
cg00600617	LOC553137	Body	opensea	0.248164	0.00730154	0.372945
cg14077362	LOC643441	Body	shore	0.246767	0.0101451	0.55801
cg06426999	LOC643542	Body	opensea	-0.224601	0.00608684	0.473131
cg12294310	LOC643542	Body	opensea	-0.220172	0.00311681	0.288451
cg04714041	LOC643719	TSS200	island	-0.26937	0.00375499	0.405291
cg23200020	LOC643719	Body	island	-0.249089	0.0032775	0.384432
cg07599133	LOC643719	TSS200	island	-0.217046	0.00774624	0.429226
cg13985817	LOC644145	TSS1500	opensea	-0.213193	0.0182956	0.428146
cg18894648	LOC645323	Body	shore	-0.256633	0.0179279	0.416675
cg24058566	LOC645323	Body	island	-0.236269	0.0257388	0.388154
cg16055026	LOC645323	Body	shore	-0.235876	0.0257139	0.435827
cg09884341	LOC645323	Body	shore	-0.224066	0.0351289	0.429292
cg08415853	LOC645323	Body	shore	-0.201053	0.0269743	0.410091
cg01169429	LOC728730	Body	opensea	0.264634	0.0156097	0.705927
cg02083825	LOC729970	TSS1500	shore	0.20846	0.0391925	0.354895
cg21745586	LOH12CR1	Body	opensea	-0.201148	0.00427384	0.680416
cg14834143	LONRF3	Body	island	0.211814	0.00713133	0.404105
cg21422605	LPAR3	Body	opensea	0.266701	0.00854206	0.495209
cg00495811	LPCAT2	3'UTR	opensea	-0.212605	0.00717758	0.661446
cg02253040	LPCAT3	Body	opensea	0.210153	0.0143915	0.507089
cg09217922	LPCAT3	Body	opensea	0.230955	0.00701856	0.505145
cg08282507	LPIN1	TSS200	opensea	-0.327255	0.00218188	0.331839
cg12031741	LPIN1	TSS200	opensea	-0.30672	0.00175762	0.2788
cg15880151	LPIN1	TSS200	opensea	-0.264068	0.00211427	0.239339
cg00422492	LPIN1	1stExon	opensea	-0.214803	0.00575773	0.558839
cg06070275	LPP	TSS1500	opensea	0.209881	0.0108	0.694606
cg10203610	LRAT	TSS1500	island	-0.264995	0.00630535	0.471851
cg25806701	LRAT	TSS1500	island	-0.221945	0.0103785	0.503093
cg05592345	LRCH3	Body	shore	0.206211	0.00654675	0.360691
cg01414358	LRFN2	5'UTR	shore	-0.200035	0.00541027	0.278988
cg09406856	LRIG1	Body	opensea	0.245629	0.0135808	0.417408
cg03137091	LRP1B	Body	opensea	0.224676	0.00931741	0.752428
cg01345320	LRP2	Body	opensea	0.251248	0.00584872	0.56362
cg13249774	LRP5	Body	opensea	0.218474	0.0337013	0.702466
cg18445875	LRRC1	Body	opensea	0.20503	0.033619	0.720712
cg19317532	LRRC1	Body	opensea	0.206197	0.0282204	0.521836
cg15458550	LRRC1	Body	opensea	0.258597	0.0121006	0.496646
cg10354195	LRRC27	3'UTR	opensea	0.217108	0.0123071	0.725088
cg18695263	LRRC33	Body	island	0.209962	0.0166729	0.562112
cg16701059	LRRK1	Body	island	-0.211919	0.00417132	0.281652
cg10902905	LRRN4	TSS1500	shore	0.211	0.00684735	0.550074
cg27313674	LRRN4	TSS1500	shore	0.258507	0.00667584	0.661315
cg20187236	LSAMP	Body	opensea	0.202744	0.0192367	0.440406
cg09827824	LSM14B	TSS1500	shore	0.201139	0.00326683	0.435025
cg22966887	LTBP1	Body	opensea	0.204787	0.00337645	0.461981
cg21139003	LTBP1	Body	shore	0.220971	0.00421104	0.534512
cg16441504	LTBP3	Body	shore	0.225222	0.00605028	0.601408
cg21572986	LYN	5'UTR	opensea	0.26315	0.0248116	0.424476
cg27004291	LYRM9	5'UTR	opensea	0.209842	0.00683668	0.751649
cg04817148	LZTFL1	TSS1500	shore	0.237696	0.00914025	0.740987
cg03356172	MAB21L1	1stExon	shore	-0.263574	0.0269148	0.393986
cg00505001	MAB21L1	1stExon	island	-0.200192	0.045105	0.340756
cg01035491	MACC1	5'UTR	opensea	0.258598	0.00266276	0.571927
cg18137308	MACROD1	Body	island	-0.212891	0.0347364	0.345514
cg09908110	MACROD1	Body	opensea	-0.203008	0.0349477	0.506838
cg16010769	MACROD1	Body	opensea	0.223182	0.00577215	0.480087
cg09545384	MACROD2	Body	opensea	0.2189	0.0105873	0.530475
cg08735248	MACROD2	Body	opensea	0.222037	0.0207657	0.549293
cg15944290	MACROD2	Body	opensea	0.281009	0.00759543	0.503908
cg09060462	MADD	5'UTR	shore	-0.205809	0.00966077	0.329615
cg27006408	MAGI1	Body	opensea	-0.241097	0.0143294	0.421246
cg13700089	MAGI1	Body	opensea	0.201064	0.010694	0.39291
cg13268590	MAGI1	Body	opensea	0.248503	0.0149718	0.50539
cg01104230	MAGI1	Body	opensea	0.265205	0.012635	0.46698
cg06301633	MAGI1-AS1	TSS200	opensea	0.204954	0.015051	0.546252
cg19591626	MAGI2	Body	opensea	-0.205789	0.0057262	0.400221
cg00385233	MAGI2	Body	opensea	0.21675	0.011752	0.689581
cg12336358	MAGI3	Body	opensea	0.309281	0.00281367	0.596185
cg00745288	MAML1	Body	opensea	-0.204035	0.00384902	0.541633
cg16596440	MAML3	Body	opensea	-0.201991	0.0111893	0.637223
cg13302767	MAML3	Body	opensea	0.202366	0.036664	0.63812
cg01901788	MAP1LC3A	TSS1500	shore	0.211813	0.0306995	0.409314
cg00498869	MAP3K8	Body	opensea	0.216605	0.00515602	0.519212
cg10673270	MAP3K9	3'UTR	opensea	0.20975	0.0251218	0.684421
cg26008414	MAP7	TSS1500	opensea	-0.243159	0.0300204	0.312705
cg07259711	MAPK10	5'UTR	opensea	0.23266	0.0181073	0.567066
cg05626536	MAPK15	Body	island	0.235994	0.0021728	0.375989
cg13938634	MAPK4	5'UTR	opensea	-0.206864	0.00661867	0.679667
cg24023352	MAPK8	5'UTR	opensea	0.220903	0.00969007	0.525139
cg06466407	MAPKAP1	Body	opensea	0.258928	0.00525465	0.45546
cg27312530	MARCH1	Body	opensea	0.20354	0.0104826	0.650976
cg05976412	MARCH10	Body	opensea	0.202053	0.0204376	0.378712
cg07758482	MARCO	TSS1500	opensea	-0.211295	0.00701502	0.547185
cg26288322	MARVELD3	Body	opensea	0.207076	0.0115207	0.433613
cg00070635	MAST2	Body	opensea	0.269759	0.0110838	0.559432
cg16297171	MATN2	Body	opensea	-0.225499	0.00391325	0.618237
cg24820809	MB	1stExon	opensea	0.283354	0.00363792	0.615803
cg13781171	MC5R	TSS200	shore	0.203025	0.00410088	0.590105
cg13053082	MCCC1	Body	shelf	0.205212	0.0342305	0.74704
cg12989092	MCF2	Body	opensea	-0.220572	0.00186051	0.46916
cg14421668	MCF2L	Body	shore	0.222267	0.0101446	0.592348
cg18538510	MCHR2	TSS200	island	-0.235225	0.00404321	0.396335
cg22418725	MCM5	TSS1500	shore	0.23735	0.0429799	0.740549
cg15009484	MCM5	TSS1500	shore	0.258443	0.00962962	0.584673
cg08152263	MCM5	TSS1500	shore	0.26659	0.00727692	0.673103
cg06772202	MDH2	Body	shore	0.20074	0.0165159	0.62808
cg03572617	MED21	TSS1500	shore	0.200927	0.00979277	0.543742
cg26029667	MEGF11	Body	opensea	-0.243983	0.00395449	0.607456
cg05139114	MEGF11	TSS1500	shore	-0.220026	0.00308029	0.475942
cg00517133	MEGF11	5'UTR	opensea	-0.211845	0.0168277	0.721509
cg27447131	MEGF11	Body	opensea	0.268124	0.0244747	0.642709
cg08425229	MEGF6	Body	opensea	0.248809	0.00290054	0.425198
cg13181974	MEIS2	Body	shore	-0.23729	0.0353007	0.440991
cg26075933	MEIS2	Body	opensea	0.230225	0.00575773	0.36152
cg24494876	MEIS3	Body	shore	-0.220364	0.00718362	0.449246
cg03985727	MEOX2	TSS1500	opensea	-0.203129	0.0221764	0.490178
cg22509158	MEOX2-AS1	TSS200	opensea	-0.203411	0.0238819	0.459342
cg05979619	MERTK	Body	opensea	0.244607	0.00793751	0.539244
cg12497611	METTL8	Body	opensea	0.202015	0.0358716	0.668305
cg23279380	MFSD6	Body	opensea	0.223962	0.00999662	0.440105
cg23143502	MFSD7	Body	island	0.229308	0.00583253	0.757944
cg04062040	MFSD9	Body	opensea	0.273397	0.00297592	0.56786
cg08111922	MGC23270	TSS200	opensea	0.238494	0.0489994	0.519948
cg08985979	MGC45800	Body	shore	-0.21786	0.015906	0.53457
cg08097290	MGC87042	Body	opensea	0.221404	0.0354888	0.65389
cg23004031	MGMT	Body	opensea	0.217437	0.00793439	0.716907
cg13171643	MGMT	Body	opensea	0.295539	0.00194512	0.769132
cg07828472	MGMT	Body	opensea	0.301022	0.00367429	0.584205
cg09612195	MGP	TSS1500	opensea	0.20901	0.00564942	0.467618
cg10449466	MGST1	TSS1500	opensea	0.25662	0.00397284	0.446588
cg19416832	MICAL2	Body	opensea	0.209324	0.0464307	0.50685
cg14081744	MICAL2	Body	opensea	0.212002	0.00909483	0.496248
cg13726458	MICAL3	Body	opensea	0.211368	0.0338072	0.512878
cg27247116	MICAL3	5'UTR	opensea	0.242231	0.0165351	0.588924
cg12052999	MICAL3	5'UTR	opensea	0.33155	0.00311073	0.612834
cg07649108	MINK1	Body	opensea	0.209027	0.0180728	0.540704
cg00496102	MIOS	TSS1500	shore	0.206307	0.0197358	0.68416
cg14420620	MIR1268A	Body	opensea	0.219858	0.0367981	0.544467
cg10382221	MIR152	TSS200	island	-0.239259	0.0164842	0.272515
cg16673522	MIR187	TSS1500	opensea	0.242945	0.00622255	0.702382
cg08053137	MIR196A2	TSS200	shelf	-0.234872	0.0393695	0.382198
cg05412137	MIR196A2	TSS1500	shelf	-0.211616	0.0342567	0.306098
cg14237297	MIR217HG	Body	opensea	-0.210962	0.0217501	0.566373
cg03835940	MIR3134	Body	opensea	0.262855	0.00840559	0.640134
cg12556644	MIR3163	TSS1500	opensea	0.243187	0.0201777	0.428906
cg13555855	MIR3663HG	Body	shore	-0.226657	0.0106052	0.408065
cg26566472	MIR4279	TSS200	opensea	0.283508	0.00503272	0.334312
cg23422270	MIR5009	Body	opensea	0.204921	0.0083047	0.676139
cg14959721	MIR548F3	Body	opensea	-0.216684	0.00196836	0.799943
cg01154656	MIR548H4	Body	opensea	0.293965	0.00330684	0.476122
cg26636917	MIR548I4	Body	opensea	0.219853	0.00383881	0.345581
cg06007966	MIR663	TSS200	island	-0.21566	0.0165219	0.437926
cg13237382	MIR9-2	TSS1500	opensea	-0.207215	0.0311978	0.278939
cg14109813	MITF	Body	opensea	-0.207664	0.00720053	0.678078
cg03281018	MITF	Body	opensea	0.203244	0.00688069	0.585917
cg18013400	MKL1	5'UTR	opensea	0.201108	0.0336857	0.443819
cg16224128	MKL1	5'UTR	opensea	0.209479	0.0068619	0.389069
cg20862743	MKLN1	Body	opensea	0.212333	0.0068732	0.573624
cg14947429	MKX	TSS1500	shore	-0.270389	0.00882342	0.36471
cg02249292	MKX	TSS1500	shore	-0.217777	0.0206781	0.383643
cg27303223	MKX	TSS1500	shore	-0.212685	0.0290569	0.384201
cg07109115	MKX	Body	island	-0.208529	0.00903489	0.548212
cg05485137	MKX	TSS1500	shore	-0.202406	0.0228242	0.46291
cg26298409	MKX	Body	island	-0.201872	0.0462774	0.330705
cg17169998	MLC1	TSS1500	opensea	-0.220391	0.00656772	0.409903
cg05070202	MLIP	Body	opensea	-0.206239	0.00732075	0.651475
cg16221764	MLLT4	Body	opensea	0.227595	0.00518483	0.601145
cg07519485	MLN	3'UTR	opensea	0.205646	0.0300929	0.527014
cg10518212	MMEL1	Body	opensea	0.211631	0.0102021	0.777121
cg18932078	MMEL1	Body	shelf	0.22657	0.00408812	0.643729
cg17192147	MMP20	Body	opensea	0.229434	0.00752892	0.717232
cg00514241	MN1	1stExon	island	0.206144	0.0322977	0.621989
cg25090972	MNX1	3'UTR	island	-0.229932	0.0167926	0.401132
cg08309529	MNX1	3'UTR	island	-0.204791	0.0179584	0.405723
cg13648550	MOBKL2B	Body	opensea	-0.222591	0.0122245	0.490342
cg07446306	MOK	Body	opensea	0.211135	0.00570339	0.525235
cg13202175	MOK	Body	opensea	0.286805	0.0148371	0.686471
cg02256650	MORC2-AS1	TSS1500	shore	0.209953	0.0270819	0.551327
cg02606010	MORN1	Body	opensea	0.204709	0.0102495	0.74912
cg13326508	MPP2	TSS1500	shore	-0.220311	0.0205372	0.234307
cg01021856	MPP2	TSS1500	shore	-0.215767	0.0218809	0.239085
cg14009075	MPPED1	TSS1500	island	-0.201528	0.0199855	0.525926
cg20588745	MPRIP	3'UTR	opensea	0.205167	0.00636878	0.469099
cg18054993	MREG	Body	opensea	0.200184	0.0123685	0.519269
cg08066376	MRPL16	Body	shore	0.292313	0.00467049	0.557655
cg22240437	MRPL30	3'UTR	opensea	0.21361	0.012818	0.604452
cg12567063	MS4A3	TSS1500	opensea	-0.218116	0.00575213	0.469734
cg13620034	MSC	Body	shore	-0.236939	0.0432377	0.299767
cg12572117	MSI2	Body	opensea	0.253861	0.0118978	0.555238
cg07834396	MSRB2	Body	shore	0.218278	0.00225264	0.3142
cg01802608	MSRB2	Body	opensea	0.228527	0.00607177	0.530411
cg26338030	MTA1	Body	island	0.213619	0.0151817	0.729066
cg10229129	MTA1	3'UTR	shore	0.240933	0.0168255	0.655555
cg01759870	MTA1	Body	island	0.251123	0.017585	0.559312
cg27156542	MTA1	Body	island	0.259932	0.0267327	0.646734
cg14480449	MTA1	Body	island	0.285385	0.0118889	0.632299
cg08470264	MTHFSD	Body	opensea	0.214302	0.011949	0.553264
cg09775238	MTHFSD	Body	opensea	0.293583	0.012584	0.698306
cg04740981	MTMR3	Body	opensea	0.204835	0.0156069	0.608389
cg21278980	MTUS1	5'UTR	opensea	0.224039	0.0109527	0.578446
cg10602561	MUC15	TSS200	opensea	0.207787	0.0205225	0.488051
cg27388130	MUC15	TSS200	opensea	0.235143	0.0117941	0.447181
cg05329514	MUC15	TSS1500	opensea	0.235572	0.0118969	0.499545
cg21513798	MUC15	TSS1500	opensea	0.258183	0.0153266	0.677566
cg05012239	MUC20	TSS200	opensea	0.204361	0.00622761	0.561316
cg17438633	MVP	5'UTR	opensea	-0.224551	0.026095	0.354942
cg21549285	MX1	5'UTR	shore	0.222452	0.0256553	0.578808
cg06557376	MYH10	Body	opensea	0.202749	0.0309604	0.689951
cg21682023	MYH10	Body	opensea	0.244824	0.0422076	0.655221
cg10758529	MYH14	Body	opensea	0.211127	0.0159937	0.553147
cg16092390	MYH9	Body	shore	0.217747	0.0082702	0.639445
cg19354468	MYLK	TSS1500	opensea	0.213651	0.00284098	0.610149
cg03296463	MYLK	TSS1500	opensea	0.218285	0.00427384	0.607528
cg15339203	MYLK-AS1	Body	opensea	0.21127	0.00396342	0.525375
cg15333932	MYO10	Body	opensea	0.218293	0.0306492	0.65312
cg13284285	MYO10	Body	opensea	0.221721	0.0132279	0.491005
cg06618298	MYO10	Body	opensea	0.225395	0.00371676	0.315831
cg12738764	MYO1B	5'UTR	opensea	0.203038	0.0041179	0.596337
cg15114311	MYO1B	5'UTR	shore	0.249358	0.00143348	0.38308
cg09251078	MYO1E	Body	opensea	0.207409	0.0184858	0.588559
cg20346774	MYO1E	Body	opensea	0.213562	0.0401331	0.673344
cg15678844	MYO3A	Body	island	-0.255132	0.0171532	0.372329
cg08500898	MYO3B	Body	opensea	0.21167	0.0241753	0.636841
cg20012977	MYO5B	Body	opensea	0.235191	0.00388083	0.38635
cg08170955	MYO5B	Body	opensea	0.277858	0.00145656	0.407262
cg24340017	MYO5B	Body	opensea	0.285273	0.0029899	0.580392
cg04367164	MYO7A	Body	opensea	0.225129	0.0174181	0.445721
cg00632762	MYO7B	Body	opensea	-0.201677	0.00356555	0.503498
cg27375566	MYO9A	Body	opensea	0.419336	0.0019853	0.585685
cg10257905	MYOCD	TSS1500	shore	-0.257717	0.00384079	0.648216
cg20621765	MYOF	Body	opensea	0.207195	0.0176613	0.426956
cg16089280	MYT1L	Body	shore	0.225263	0.0109514	0.601099
cg14128411	MYT1L	Body	opensea	0.253803	0.00552628	0.673412
cg26706163	MZF1	3'UTR	shore	0.202199	0.0494554	0.65809
cg14368211	NAALADL2	Body	opensea	0.20617	0.0130383	0.493933
cg16636878	NAALADL2	Body	opensea	0.236304	0.00344122	0.477637
cg14903659	NAALADL2	Body	opensea	0.244816	0.00376159	0.432823
cg13164141	NACAP1	TSS200	opensea	0.230909	0.017147	0.65866
cg15851414	NADK	Body	shelf	0.211361	0.0445607	0.687055
cg18991240	NAGK	Body	shelf	0.225704	0.0408378	0.294087
cg19049569	NANOS1	1stExon	opensea	0.210906	0.0266187	0.518201
cg13141812	NAPA	Body	shelf	0.205733	0.0287473	0.470137
cg12093419	NAV2	Body	opensea	0.203791	0.00465638	0.490633
cg24633253	NAV2	Body	opensea	0.212101	0.00678843	0.369351
cg01206071	NAV2	1stExon	opensea	0.214516	0.0125594	0.490945
cg02852529	NAV2	Body	opensea	0.21494	0.0293403	0.467483
cg02404377	NAV2	TSS1500	opensea	0.219949	0.00601817	0.5886
cg26869615	NAV2	Body	opensea	0.221759	0.0142201	0.550068
cg07613333	NAV2	Body	opensea	0.243911	0.0198184	0.500828
cg09571376	NAV2	Body	opensea	0.248368	0.0096726	0.605066
cg20949700	NAV2	Body	opensea	0.249894	0.00428734	0.486048
cg11608610	NAV2	Body	opensea	0.261979	0.00542507	0.405019
cg24275828	NBAT1	TSS1500	opensea	0.223108	0.00402585	0.292098
cg07681935	NBLA00301	Body	island	-0.260804	0.00731769	0.609445
cg18575740	NBLA00301	Body	shore	-0.255125	0.00691251	0.467857
cg21383280	NBLA00301	Body	shore	-0.252694	0.00468702	0.256565
cg24950233	NBLA00301	Body	shore	-0.24774	0.00812472	0.266799
cg15189793	NBLA00301	Body	shelf	-0.235338	0.00571007	0.384021
cg19095920	NBLA00301	Body	shore	-0.232482	0.0121165	0.426986
cg10024909	NBLA00301	Body	shore	-0.222474	0.0131147	0.405818
cg15234400	NBLA00301	Body	shore	-0.21129	0.019232	0.465417
cg01747862	NBLA00301	Body	shore	-0.208949	0.0035727	0.445553
cg26929206	NCALD	5'UTR	opensea	0.205126	0.0145064	0.341572
cg02804231	NCAM1	Body	opensea	-0.200791	0.0102509	0.492217
cg13062913	NCAM2	TSS1500	island	-0.357459	0.00311559	0.305274
cg19556343	NCAM2	TSS1500	island	-0.291173	0.0116935	0.375497
cg18128969	NCAM2	TSS1500	island	-0.274811	0.010368	0.383208
cg18492126	NCAM2	TSS1500	island	-0.215577	0.0153642	0.387605
cg10027219	NCAPH2	Body	opensea	0.259567	0.00847539	0.683074
cg18831695	NCAPH2	Body	opensea	0.284038	0.0138714	0.738073
cg06117223	NCEH1	Body	opensea	0.204701	0.0268838	0.501214
cg04607624	NCKAP5	Body	opensea	0.27167	0.00770148	0.562559
cg12132385	NCOA3	5'UTR	opensea	0.264752	0.0122546	0.464117
cg20352351	NCOR2	Body	shore	0.238221	0.0233071	0.684658
cg15580075	NCRNA00167	TSS1500	shore	0.201726	0.00225605	0.663406
cg13769883	NEBL	Body	opensea	-0.234574	0.00493051	0.529714
cg16433788	NEBL	Body	opensea	0.268622	0.0141171	0.480672
cg01024699	NECAB1	Body	opensea	0.210142	0.0437046	0.416979
cg13792961	NEDD4L	Body	opensea	0.24444	0.00181222	0.719548
cg27405906	NEDD4L	Body	opensea	0.260117	0.00541312	0.580117
cg02226984	NEDD9	Body	opensea	0.22614	0.0177137	0.694135
cg16416819	NEK6	Body	shore	0.22877	0.0113487	0.590386
cg01461552	NELL1	Body	shore	-0.287956	0.00468604	0.435452
cg10964385	NELL1	TSS1500	shore	-0.225467	0.0219503	0.442942
cg05768331	NELL1	TSS1500	shore	-0.224513	0.0134162	0.437651
cg00344517	NELL1	Body	shore	-0.203513	0.00224647	0.231676
cg26567995	NET1	Body	shelf	0.209553	0.00443519	0.692423
cg12391328	NEURL4	3'UTR	shore	0.218468	0.00244879	0.487163
cg01514831	NFATC1	Body	island	0.211295	0.0100793	0.799934
cg15704408	NFATC1	Body	shore	0.211481	0.00331502	0.681737
cg20193460	NFIA	Body	opensea	0.21681	0.00216325	0.633465
cg05821000	NFIA	Body	opensea	0.276974	0.00974687	0.514236
cg11065462	NFIB	Body	shore	0.204977	0.00435568	0.622631
cg14871035	NFIC	Body	opensea	0.215939	0.0216904	0.349156
cg24158442	NFIX	Body	opensea	0.222941	0.0452891	0.513017
cg14043872	NFKBIZ	5'UTR	opensea	0.214633	0.0169669	0.535481
cg27531236	NFXL1	Body	opensea	0.220336	0.00558019	0.618406
cg23843293	NFYC	5'UTR	opensea	0.229227	0.00971225	0.615256
cg03429348	NGEF	Body	opensea	0.22494	0.0148614	0.710157
cg05654329	NHP2	TSS1500	shore	0.200293	0.015977	0.744222
cg26028056	NINL	5'UTR	shelf	0.244141	0.0173153	0.553411
cg05357703	NIPAL1	TSS1500	shore	0.246998	0.00972076	0.624932
cg08111446	NKAIN4	TSS200	island	-0.207643	0.004337	0.23617
cg07785444	NKPD1	TSS1500	opensea	0.22525	0.00417132	0.490849
cg03609639	NKX2-3	TSS1500	shore	-0.205471	0.00920049	0.620925
cg25830182	NKX6-1	Body	shore	-0.24004	0.0468025	0.580577
cg22256677	NKX6-1	Body	shore	-0.238114	0.020718	0.371039
cg27406678	NKX6-1	Body	shore	-0.208403	0.0130749	0.453837
cg18740359	NLRP4	3'UTR	opensea	0.202846	0.00214523	0.420204
cg18367578	NNMT	TSS200	opensea	0.212691	0.0211186	0.639433
cg09632136	NNMT	TSS1500	opensea	0.224231	0.0244585	0.466362
cg14520913	NNMT	TSS200	opensea	0.235165	0.0135484	0.735278
cg05006942	NOB1	3'UTR	shore	0.200694	0.00541273	0.478082
cg10658277	NOL4	5'UTR	opensea	0.25736	0.00396342	0.497564
cg08312389	NOVA1	Body	shore	-0.2225	0.00530364	0.497039
cg12462720	NPBWR2	TSS1500	shore	-0.205373	0.00629444	0.37799
cg25537669	NPHS1	Body	island	-0.227006	0.0254002	0.536815
cg03302009	NPLOC4	TSS1500	opensea	0.215631	0.0106556	0.606187
cg19321696	NPS	3'UTR	opensea	0.218553	0.00441482	0.480131
cg13213755	NPTN	TSS1500	shore	0.227857	0.0223101	0.647538
cg03615526	NPTN	TSS1500	shore	0.247178	0.0228067	0.688369
cg12603131	NPTXR	ExonBnd	opensea	-0.238322	0.00337763	0.574598
cg04134244	NPTXR	3'UTR	opensea	-0.203808	0.0300232	0.661555
cg02484210	NPY	Body	shore	-0.221122	0.0204253	0.368267
cg11475550	NPY	5'UTR	island	-0.212595	0.0489792	0.423326
cg13772742	NR2F2	Body	shore	0.253655	0.00338964	0.330107
cg07733851	NR3C1	5'UTR	shore	-0.203965	0.0142349	0.494983
cg20577142	NRG1	Body	opensea	0.201887	0.018445	0.402671
cg25767649	NRG4	5'UTR	opensea	-0.206881	0.0331557	0.371628
cg10304637	NRN1	Body	island	-0.288649	0.00354925	0.524954
cg06818207	NRN1	Body	island	-0.237678	0.00500723	0.663904
cg17658634	NRN1	Body	island	-0.217258	0.01517	0.414417
cg09603237	NRP1	Body	opensea	-0.211097	0.0142892	0.679839
cg23912035	NRP1	Body	opensea	0.25522	0.00591785	0.402613
cg03129600	NRXN1	5'UTR	shore	-0.23539	0.00426138	0.58606
cg12566378	NRXN1	Body	opensea	-0.202376	0.0240891	0.432291
cg19627964	NRXN1	Body	opensea	0.201574	0.0213183	0.613725
cg27122888	NRXN2	Body	shelf	-0.208238	0.00328664	0.512465
cg21106461	NSL1	Body	shore	0.226022	0.012345	0.525745
cg21682521	NSMCE2	Body	opensea	0.260766	0.0258938	0.656538
cg10405002	NSMCE2	5'UTR	opensea	0.286662	0.00735416	0.595209
cg08257664	NT5DC2	Body	shore	0.208122	0.0288266	0.716081
cg10591636	NT5DC2	Body	shore	0.236841	0.0109494	0.470653
cg17660590	NTM	Body	opensea	0.223454	0.00766836	0.578278
cg09294095	NTM	Body	opensea	0.245356	0.0034809	0.421165
cg01799761	NTN1	Body	shore	0.216726	0.0276357	0.453861
cg16943383	NTN1	Body	opensea	0.289537	0.0109776	0.603466
cg09995569	NTNG2	Body	opensea	-0.235347	0.00741012	0.776718
cg08094257	NTNG2	Body	shore	-0.207249	0.0127631	0.698699
cg24421094	NTSR2	TSS1500	shore	0.204271	0.0267781	0.551784
cg20804831	NUDT16P	TSS200	island	-0.201672	0.0190129	0.370778
cg11807356	NUMA1	Body	opensea	0.205275	0.00359365	0.541144
cg10057614	NUP93	Body	opensea	0.203747	0.00792336	0.597341
cg14970802	NUP93	Body	opensea	0.227449	0.020561	0.561957
cg08818284	NUPR1	3'UTR	opensea	0.252101	0.00647217	0.543142
cg07965995	NXN	Body	opensea	-0.221412	0.00736579	0.729894
cg19987768	NXN	Body	opensea	-0.214339	0.0445953	0.511264
cg20945055	NXN	Body	opensea	0.203607	0.0033807	0.555811
cg12757631	NXN	Body	opensea	0.209493	0.00419211	0.433208
cg13712724	NXN	Body	opensea	0.2513	0.00515965	0.713477
cg12968741	NXN	Body	opensea	0.268422	0.0101722	0.49804
cg15285250	NXPH1	Body	island	-0.206118	0.0139367	0.549214
cg24538975	OAZ2	Body	shelf	0.215339	0.0351426	0.488793
cg10888620	OAZ2	Body	shelf	0.253671	0.00591785	0.400404
cg16676676	OBSCN	Body	island	0.202287	0.00387727	0.528157
cg03224650	OBSCN	Body	island	0.205255	0.00901684	0.561795
cg08201311	OBSL1	1stExon	island	0.215394	0.0179556	0.507924
cg10260273	OCA2	Body	opensea	-0.221163	0.0268446	0.686526
cg27658068	OCA2	Body	shore	-0.220421	0.0145304	0.673182
cg09820557	ODF4	3'UTR	opensea	0.208476	0.0128745	0.582247
cg11179180	ODZ4	5'UTR	opensea	0.253957	0.0210241	0.525542
cg11828888	OLFM2	Body	opensea	-0.222717	0.00394656	0.48792
cg12706947	OPCML	Body	opensea	0.214991	0.0171806	0.507973
cg10930165	OSBP2	Body	opensea	0.208332	0.0468688	0.610289
cg25582051	OSBPL1A	TSS1500	shore	0.207058	0.00903056	0.759429
cg04512282	OSBPL1A	TSS1500	shore	0.209915	0.00326683	0.61457
cg24046017	OSGIN2	TSS1500	shore	0.29412	0.0122604	0.658013
cg23516451	OSMR	TSS1500	shore	0.334851	0.00186051	0.439106
cg15599832	OSMR	TSS1500	shore	0.422431	0.00175762	0.511785
cg25443920	OSMR-AS1	Body	opensea	-0.257978	0.00464644	0.546817
cg22925650	OSMR-AS1	Body	opensea	-0.226892	0.0106645	0.618117
cg22920700	OSR2	TSS1500	shore	-0.228451	0.00394666	0.414247
cg05986505	OSR2	TSS1500	shore	-0.215572	0.00505639	0.501959
cg02475666	OTOF	TSS200	shelf	-0.260841	0.00854853	0.316779
cg12426338	OTUD4	Body	opensea	0.205165	0.0135484	0.560543
cg18780401	OTUD5	TSS1500	island	0.207875	0.00367411	0.361102
cg02036261	OTX2	5'UTR	island	-0.215826	0.0107979	0.405809
cg26998537	OTX2	TSS200	shore	-0.20148	0.0112478	0.542363
cg14409023	OTX2OS1	Body	shore	-0.201026	0.0115561	0.440639
cg03379681	P2RY12	1stExon	opensea	-0.216582	0.00727347	0.565877
cg02830616	P2RY6	5'UTR	opensea	0.205904	0.0134042	0.637368
cg02981348	PABPC4L	TSS1500	opensea	0.215513	0.0118365	0.455912
cg05542056	PABPC4L	TSS1500	opensea	0.220941	0.0119368	0.414015
cg20063764	PACS2	Body	opensea	0.212068	0.0206215	0.572899
cg06425848	PACS2	Body	opensea	0.250987	0.00969216	0.581341
cg11466109	PACSIN1	TSS200	opensea	-0.201303	0.0146435	0.535608
cg20522029	PACSIN2	TSS1500	opensea	0.222514	0.0406062	0.734988
cg14614102	PACSIN2	5'UTR	opensea	0.277489	0.0151262	0.707018
cg09242588	PAH	Body	opensea	0.201384	0.0196864	0.509364
cg03283886	PAK4	5'UTR	opensea	0.227807	0.00615335	0.477101
cg10019121	PAK4	5'UTR	shore	0.241175	0.00699398	0.561725
cg25650484	PAK4	5'UTR	opensea	0.24933	0.0168354	0.621845
cg05259872	PALLD	Body	shore	0.203798	0.0037686	0.589911
cg14648920	PALLD	5'UTR	opensea	0.206495	0.0139696	0.365547
cg27433020	PALLD	Body	opensea	0.218899	0.0108886	0.399252
cg07849997	PALMD	TSS1500	opensea	0.248414	0.0161641	0.525134
cg00331226	PALMD	TSS1500	opensea	0.269412	0.0113215	0.604955
cg10085153	PAPSS2	Body	opensea	0.22314	0.0154578	0.71209
cg07763160	PAQR5	Body	opensea	0.205676	0.0297949	0.532533
cg06856345	PAQR5	Body	opensea	0.206119	0.0367621	0.524855
cg05659199	PAQR5	5'UTR	opensea	0.222271	0.0350209	0.64035
cg06215610	PAQR5	Body	opensea	0.227787	0.0157749	0.559912
cg16785596	PAQR5	Body	opensea	0.277294	0.00655875	0.490658
cg14486782	PARD3	Body	opensea	0.225069	0.00789361	0.410717
cg05141014	PART1	Body	opensea	0.202488	0.00587367	0.567651
cg02529604	PART1	Body	opensea	0.231524	0.0117247	0.527195
cg09712066	PART1	TSS200	opensea	0.238056	0.0233228	0.647433
cg11530705	PARVA	Body	shore	0.205988	0.0112954	0.469035
cg15813051	PAX1	Body	shore	-0.206833	0.0181974	0.485325
cg03261800	PAX5	Body	shore	-0.200645	0.0222197	0.458182
cg20528093	PAX6	5'UTR	island	-0.349741	0.00278709	0.444318
cg22982368	PAX6	Body	island	-0.261618	0.00345451	0.436497
cg03905867	PAX6	Body	island	-0.255444	0.0109384	0.322666
cg14443953	PAX6	5'UTR	island	-0.250725	0.018641	0.356197
cg11162118	PAX6	5'UTR	island	-0.240681	0.0171687	0.371018
cg07660750	PAX6	5'UTR	shore	-0.237514	0.0132371	0.466102
cg04504066	PAX6	5'UTR	shore	-0.23451	0.0185936	0.262507
cg23933618	PAX6	5'UTR	island	-0.227663	0.0032093	0.202847
cg09224689	PAX6	Body	shore	-0.223698	0.00866111	0.221239
cg11128216	PAX6	Body	island	-0.220292	0.0106605	0.530538
cg01587682	PAX6	Body	island	-0.212058	0.00427789	0.447459
cg01904410	PAX6	5'UTR	island	-0.210013	0.0123866	0.234812
cg12798259	PAX6	Body	shore	-0.209382	0.0109168	0.517782
cg08116462	PAX6	Body	shore	-0.202576	0.0291064	0.303432
cg22157239	PAX7	Body	island	-0.247075	0.00749589	0.373132
cg08549396	PAX7	Body	shore	-0.225796	0.0110441	0.467109
cg00794881	PAX7	Body	island	-0.21674	0.0315356	0.453289
cg13207345	PAX7	Body	shore	-0.209187	0.0239441	0.486852
cg08350288	PAX7	Body	island	-0.200098	0.0338688	0.407841
cg24409539	PAX8	Body	island	-0.234341	0.0173195	0.346954
cg00388556	PAX9	TSS200	shore	-0.249467	0.0439114	0.421837
cg07459252	PAX9	5'UTR	shore	-0.206761	0.00930777	0.540373
cg18548246	PAXBP1-AS1	Body	shore	0.242513	0.00864576	0.441829
cg06909503	PBX1	Body	opensea	0.205513	0.0170644	0.593079
cg23844705	PBX1	Body	opensea	0.220476	0.00591978	0.648454
cg04869770	PBX1	Body	opensea	0.235812	0.017366	0.489811
cg16821977	PBX1	Body	opensea	0.238013	0.00863452	0.510288
cg23126350	PBX1	Body	opensea	0.239637	0.0101792	0.510402
cg10738025	PBX4	Body	opensea	0.226923	0.0391225	0.583317
cg00020450	PCDH1	5'UTR	opensea	0.248449	0.00593743	0.509807
cg16047011	PCDH15	Body	opensea	0.200553	0.0029139	0.42975
cg10484958	PCDH8	TSS1500	shore	-0.226044	0.00594876	0.399858
cg27422141	PCDH9	5'UTR	shore	-0.236351	0.0241191	0.440745
cg03463174	PCDHA12	1stExon	shore	-0.248317	0.00340204	0.577881
cg00504705	PCDHA6	Body	island	-0.237931	0.00356555	0.506662
cg06048354	PCDHB4	1stExon	shore	-0.248331	0.00671601	0.536772
cg15044767	PCDHB4	1stExon	shore	-0.227528	0.00297592	0.521613
cg13288164	PCDHB4	TSS200	shore	-0.205543	0.0272528	0.696059
cg03349953	PCDHB5	1stExon	shore	-0.221051	0.00814463	0.471385
cg05579030	PCDHB5	1stExon	shore	-0.206282	0.012431	0.568323
cg15120855	PCDHB5	1stExon	shore	-0.203208	0.00923385	0.510985
cg13283199	PCDHB7	1stExon	shore	-0.207695	0.00691325	0.383848
cg21101631	PCDHGA4	Body	shelf	-0.208952	0.00760555	0.567558
cg13570489	PCOLCE2	Body	opensea	0.254912	0.00423642	0.581992
cg18914000	PCTP	Body	opensea	0.225783	0.00534318	0.265013
cg18692621	PCTP	Body	opensea	0.286109	0.0253032	0.509609
cg22681709	PDE11A	Body	opensea	0.230015	0.039441	0.422786
cg19259203	PDE1C	Body	opensea	-0.213121	0.0115751	0.417003
cg17563620	PDE4B	TSS1500	opensea	0.207306	0.0168277	0.507049
cg13152606	PDE4D	1stExon	opensea	0.225318	0.0185936	0.512851
cg09381022	PDE5A	Body	opensea	0.271481	0.00461648	0.694788
cg25912517	PDGFRL	TSS200	shore	-0.253683	0.0288875	0.491504
cg05555116	PDGFRL	TSS1500	shore	-0.235847	0.0132195	0.361503
cg09172803	PDLIM3	Body	opensea	0.249078	0.00363792	0.522355
cg18009021	PDLIM5	Body	shelf	0.202843	0.0220441	0.484068
cg27004481	PDLIM5	5'UTR	shore	0.20509	0.0326108	0.639956
cg16968297	PDLIM5	5'UTR	opensea	0.210416	0.0374156	0.49799
cg09885664	PDLIM5	Body	opensea	0.229834	0.0170182	0.538265
cg02586348	PDLIM5	5'UTR	opensea	0.272762	0.00956118	0.55156
cg15827405	PDSS1	Body	opensea	0.25154	0.0109832	0.748775
cg03390679	PDZD2	Body	opensea	0.24251	0.0034809	0.23215
cg02505225	PDZD2	Body	opensea	0.264222	0.0244635	0.509037
cg14632507	PDZRN3	Body	opensea	0.232869	0.00817511	0.771409
cg13553120	PEX14	Body	opensea	0.221453	0.0101761	0.627523
cg10308445	PGAP1	3'UTR	opensea	0.268674	0.00574671	0.6465
cg01156876	PGAP2	Body	opensea	0.21291	0.00498034	0.774154
cg15527134	PGBD5	Body	opensea	-0.2119	0.0314023	0.438675
cg00075975	PGBD5	Body	shore	-0.203735	0.0164347	0.604947
cg12855851	PGC	TSS200	opensea	0.209759	0.00361883	0.617558
cg13377341	PGC	TSS200	opensea	0.25396	0.00750013	0.686399
cg16366526	PGRMC2	TSS1500	shore	0.265687	0.0108967	0.767602
cg17954248	PHF20	5'UTR	opensea	0.207705	0.00867861	0.614081
cg09078948	PHF20	Body	opensea	0.288329	0.0145239	0.641383
cg25799073	PHLDB2	5'UTR	opensea	0.216128	0.0170795	0.528262
cg22338014	PHLPP2	Body	opensea	0.209616	0.0121419	0.760984
cg01416712	PHOX2B	1stExon	shore	-0.286117	0.00267478	0.423144
cg19788372	PHOX2B	TSS1500	island	-0.229752	0.00894042	0.430731
cg05994794	PHOX2B	TSS1500	shore	-0.222502	0.0137909	0.218807
cg17783509	PHOX2B	TSS200	shore	-0.217357	0.00244876	0.283429
cg17311466	PI4KA	Body	opensea	0.231779	0.00675416	0.637789
cg09888656	PIAS2	Body	opensea	0.229607	0.00731883	0.628205
cg15021547	PIK3AP1	Body	opensea	0.218707	0.0141941	0.694487
cg14290427	PIK3C2G	TSS1500	opensea	0.206301	0.012859	0.488412
cg16260786	PIK3C2G	TSS200	opensea	0.259151	0.00452352	0.654101
cg12033075	PIK3CD	3'UTR	shore	-0.27305	0.0122973	0.513295
cg15229917	PIP4K2A	Body	opensea	0.271374	0.00887922	0.638111
cg17189664	PITPNB	Body	opensea	0.201686	0.0497068	0.490481
cg26393930	PITPNC1	Body	opensea	0.23426	0.0133969	0.556758
cg04462567	PITPNM3	Body	shelf	0.245559	0.00681491	0.659464
cg26831119	PITX2	Body	shore	-0.224071	0.00266474	0.59114
cg00221668	PKP3	TSS200	shore	0.202461	0.00635233	0.570583
cg05214427	PKP3	TSS1500	shore	0.215849	0.0132349	0.550574
cg02831668	PLAC1	TSS200	opensea	0.217436	0.00389109	0.524255
cg06289617	PLB1	Body	opensea	0.230416	0.0216234	0.535822
cg04749555	PLB1	Body	opensea	0.230762	0.00786039	0.503641
cg18291850	PLCB1	3'UTR	opensea	-0.259185	0.0111153	0.471677
cg22860978	PLCXD2	Body	opensea	0.224029	0.00365652	0.370612
cg25950625	PLCXD3	Body	island	-0.252744	0.00731769	0.52006
cg03803861	PLCXD3	TSS1500	shore	-0.204144	0.019213	0.343316
cg17024257	PLD1	TSS1500	shore	0.210084	0.0414772	0.49329
cg26895569	PLEKHA6	TSS200	opensea	-0.202366	0.00551757	0.594894
cg01726621	PLEKHA6	5'UTR	opensea	0.24183	0.0368405	0.620049
cg20885309	PLEKHA6	5'UTR	opensea	0.257702	0.00728367	0.403818
cg03127388	PLEKHA6	Body	opensea	0.267064	0.00678245	0.672324
cg04414656	PLEKHA6	Body	opensea	0.28375	0.00667584	0.568462
cg11131599	PLEKHA6	Body	shelf	0.305666	0.00378993	0.410388
cg27005935	PLEKHB1	Body	island	0.234825	0.0093223	0.490819
cg09093993	PLEKHF2	TSS1500	shore	0.21221	0.0255754	0.567023
cg08332446	PLEKHG1	Body	opensea	0.265785	0.00574876	0.600859
cg07455417	PLEKHG5	Body	opensea	0.233749	0.0209588	0.628405
cg04601090	PLEKHG5	5'UTR	opensea	0.290316	0.00333244	0.562962
cg12563567	PLEKHH1	Body	opensea	0.215543	0.0287108	0.567389
cg10368842	PLEKHS1	1stExon	opensea	0.208686	0.0110784	0.466797
cg07804388	PLIN4	Body	opensea	0.208937	0.0080385	0.696568
cg02048377	PLXDC1	3'UTR	opensea	0.200278	0.0344246	0.554438
cg21024238	PLXDC2	Body	opensea	0.217743	0.0237476	0.556533
cg27401333	PLXDC2	Body	opensea	0.241112	0.0048581	0.718271
cg14432066	PLXNA2	Body	opensea	-0.210539	0.00747819	0.762581
cg02844810	PLXNA2	Body	opensea	-0.206515	0.0141222	0.696043
cg10951552	PLXNA4	Body	opensea	-0.237125	0.00345451	0.594399
cg06736785	PLXNA4	5'UTR	shore	-0.224364	0.0114545	0.416197
cg05799169	PLXNB2	Body	island	0.227947	0.00436751	0.492525
cg26912636	PMEPA1	5'UTR	shore	0.20605	0.0237474	0.421222
cg03342417	PNKD	Body	opensea	0.219101	0.00741014	0.570274
cg13540895	PNPLA8	TSS1500	shelf	0.24546	0.00267679	0.564114
cg08238865	POF1B	5'UTR	opensea	0.214511	0.00669114	0.555915
cg21480264	POLN	Body	opensea	-0.210098	0.00639786	0.771554
cg01676795	POR	Body	opensea	0.329255	0.00586898	0.648421
cg16887264	POU4F2	Body	island	-0.212972	0.00498034	0.418579
cg04701505	POU4F3	Body	island	-0.216363	0.0217301	0.455385
cg16101493	POU4F3	TSS1500	shore	-0.209658	0.0442567	0.339312
cg11701090	PPAP2B	Body	shore	0.267013	0.0203819	0.560178
cg12136002	PPFIBP2	TSS1500	opensea	0.294771	0.00714342	0.534816
cg18962562	PPFIBP2	TSS200	opensea	0.301522	0.00431218	0.603422
cg20599852	PPL	TSS1500	shore	0.20237	0.0419636	0.686718
cg14966556	PPM1E	Body	opensea	0.206035	0.0229464	0.392549
cg17380238	PPP1R13L	Body	island	-0.248046	0.00376173	0.392131
cg13980307	PPP1R21	Body	opensea	0.207918	0.0132925	0.523946
cg14584422	PPP2R2B	TSS1500	shore	-0.200302	0.00491132	0.611103
cg21510186	PPP2R2C	Body	opensea	-0.213911	0.00288864	0.516153
cg01118752	PPP3CA	Body	shelf	-0.234316	0.012115	0.805914
cg06889370	PPP3CA	Body	opensea	-0.215606	0.013323	0.575058
cg23446377	PPP3CA	Body	opensea	-0.204211	0.00134235	0.276031
cg14783029	PPP6R3	5'UTR	opensea	0.205677	0.0309359	0.744225
cg04574034	PRAC	1stExon	shore	-0.21857	0.0495592	0.601291
cg14230397	PRAC	TSS200	shore	-0.209155	0.0273675	0.491293
cg16014177	PRAME	Body	opensea	0.205021	0.0268404	0.557325
cg06979164	PRC1-AS1	Body	opensea	0.25329	0.00448879	0.568135
cg01777678	PRDM16	Body	shore	0.202467	0.0058654	0.711486
cg14852736	PRDM16	Body	opensea	0.210314	0.0168103	0.725138
cg04423188	PRDM16	Body	island	0.225518	0.0041839	0.783244
cg13781678	PRDM16	Body	island	0.228589	0.0111183	0.476594
cg05588451	PRDM2	Body	opensea	0.216746	0.00550365	0.771443
cg04503968	PRDM6	TSS1500	shore	-0.235536	0.0301291	0.507657
cg07741162	PRDM6	Body	shore	-0.22313	0.0133906	0.526779
cg19328475	PRDM6	Body	shore	-0.217971	0.00271953	0.663993
cg10595930	PREP	Body	opensea	0.238439	0.00345759	0.636466
cg07104137	PREX2	Body	opensea	-0.22344	0.0187681	0.451728
cg04652282	PREX2	Body	opensea	-0.202687	0.0126762	0.569355
cg21903286	PRICKLE1	5'UTR	shore	0.205871	0.0300817	0.525945
cg03402807	PRICKLE2	Body	opensea	0.233178	0.00889488	0.731956
cg14547553	PRICKLE2	5'UTR	opensea	0.233833	0.00748116	0.549712
cg07259418	PRICKLE2	Body	opensea	0.283382	0.00241288	0.51386
cg12217671	PRICKLE2-AS3	TSS1500	opensea	0.322264	0.00225264	0.51328
cg22655251	PRICKLE3	TSS1500	shore	0.204563	0.00344122	0.551451
cg10268403	PRIMA1	5'UTR	island	-0.230582	0.00585398	0.650145
cg04058799	PRKAG2	Body	opensea	0.203109	0.0266657	0.648188
cg18633230	PRKAG2	Body	shelf	0.205642	0.00709992	0.454163
cg08930413	PRKAG2	Body	opensea	0.22737	0.0113856	0.53421
cg03323793	PRKAG2	Body	opensea	0.246946	0.00593756	0.548138
cg09029124	PRKAG2	Body	opensea	0.310141	0.00211427	0.49288
cg03805787	PRKCA	Body	opensea	-0.209413	0.0193241	0.505726
cg27414481	PRKCDBP	TSS1500	shore	0.216898	0.00382027	0.598229
cg03324501	PRKCE	Body	opensea	0.206728	0.00134235	0.521248
cg15753239	PRKCG	Body	shelf	0.207528	0.00429643	0.609755
cg00727314	PRKCH	Body	opensea	0.205422	0.0147468	0.744235
cg01389728	PRKCQ	5'UTR	shore	-0.200978	0.0169793	0.354225
cg22338356	PRKDC	Body	opensea	0.256824	0.0204083	0.669034
cg04416415	PRLR	TSS200	opensea	0.202146	0.0123448	0.382515
cg15994182	PROM2	Body	opensea	0.207114	0.0130871	0.525906
cg15821214	PROM2	TSS1500	opensea	0.207375	0.00267679	0.611775
cg05989861	PROM2	TSS200	opensea	0.233307	0.00781037	0.484255
cg20775254	PROM2	Body	opensea	0.238891	0.00497633	0.45302
cg14052728	PROM2	Body	opensea	0.261835	0.00752434	0.629265
cg26434197	PRR23C	TSS200	island	-0.228128	0.00318049	0.474989
cg25310729	PRR5	5'UTR	opensea	0.24664	0.0207107	0.624456
cg13778274	PRRX2	Body	shelf	0.22714	0.0115341	0.655429
cg00524708	PRSS36	Body	shore	0.216453	0.0189502	0.363947
cg07501043	PSCA	TSS1500	opensea	0.203711	0.0273428	0.536864
cg13392302	PSCA	TSS200	opensea	0.207214	0.0281223	0.423311
cg25746092	PSORS1C1	TSS1500	opensea	0.210796	0.00895517	0.760927
cg07158378	PTGER3	3'UTR	opensea	0.208658	0.015816	0.474746
cg23110005	PTHLH	TSS1500	shore	-0.244722	0.00506775	0.510792
cg01060950	PTPN1	5'UTR	opensea	0.215505	0.0405854	0.608913
cg11471348	PTPN12	Body	shelf	0.236084	0.00932715	0.579075
cg06826449	PTPN14	Body	shelf	0.219929	0.0369714	0.724714
cg19860717	PTPN14	Body	opensea	0.242415	0.0112195	0.642448
cg27552560	PTPRF	5'UTR	opensea	0.222298	0.0118365	0.404027
cg16651520	PTPRF	5'UTR	opensea	0.252941	0.0146425	0.527332
cg21268658	PTPRF	5'UTR	shore	0.253612	0.0076577	0.457858
cg00007221	PTPRF	5'UTR	shore	0.295154	0.00341168	0.49246
cg08383438	PTPRJ	Body	opensea	0.238731	0.00771937	0.466827
cg09542209	PTPRK	5'UTR	opensea	0.301863	0.00161847	0.545674
cg20717798	PTPRN2	Body	opensea	0.202951	0.0114449	0.644688
cg05130081	PTPRN2	Body	opensea	0.20653	0.00584872	0.513983
cg16910042	PTPRN2	Body	opensea	0.212631	0.00879216	0.778923
cg10403292	PTPRN2	Body	opensea	0.215819	0.018996	0.727386
cg25001924	PTPRN2	Body	shore	0.217041	0.00731769	0.64785
cg15733309	PTPRN2	Body	opensea	0.219405	0.00807111	0.420523
cg19091386	PTPRN2	Body	opensea	0.220426	0.00720956	0.67339
cg04605940	PTPRN2	Body	shelf	0.221053	0.00311764	0.728031
cg24481303	PTPRN2	Body	opensea	0.221463	0.00829512	0.613072
cg09539543	PTPRN2	Body	shelf	0.225356	0.00409155	0.711465
cg20519944	PTPRN2	Body	shore	0.230602	0.00498034	0.677163
cg19680441	PTPRN2	Body	shore	0.243633	0.00346868	0.772032
cg21163617	PTPRN2	Body	shelf	0.25291	0.00460308	0.601776
cg27104173	PTPRN2	Body	opensea	0.263421	0.00843929	0.596849
cg18021623	PTPRN2	Body	opensea	0.286561	0.00100375	0.522461
cg06213317	PTPRS	Body	island	0.204722	0.0447841	0.666041
cg09547314	PTPRS	Body	shore	0.25045	0.0048581	0.495314
cg20947377	PTPRZ1	TSS1500	shore	-0.201138	0.0229371	0.398186
cg04976330	PUM1	Body	opensea	0.303204	0.00329649	0.423518
cg15400742	PUS10	Body	opensea	0.243669	0.00408812	0.626636
cg22281994	PVALB	5'UTR	shore	-0.282637	0.0023603	0.422475
cg09389557	PXDN	Body	opensea	0.254058	0.0304273	0.675778
cg26797679	PXDNL	Body	opensea	0.212439	0.0159763	0.526187
cg11203827	PYROXD2	TSS1500	opensea	0.215825	0.0135215	0.646814
cg20033583	RAB11FIP5	Body	opensea	0.206072	0.0102509	0.419347
cg14946821	RAB20	Body	opensea	0.216364	0.0290526	0.606098
cg12131903	RAB27B	TSS1500	shore	0.232388	0.00134235	0.610714
cg19653221	RAB30	5'UTR	opensea	0.208117	0.0110957	0.452468
cg13586231	RAB30	5'UTR	opensea	0.219063	0.0223485	0.538604
cg01250845	RAB30	Body	opensea	0.249559	0.0222993	0.510259
cg02356288	RAB31	Body	opensea	0.267764	0.00328664	0.561679
cg09789307	RAB36	Body	shore	0.239745	0.00370573	0.477058
cg03736944	RAB40C	Body	shore	0.212572	0.0101722	0.746072
cg19529551	RAB6B	TSS1500	shore	-0.207672	0.00691015	0.541886
cg14222630	RABEPK	TSS1500	shore	0.203694	0.0161262	0.482244
cg10785007	RABGAP1L	5'UTR	opensea	0.22161	0.015569	0.460373
cg08907176	RABGEF1	Body	opensea	0.235825	0.00691639	0.66896
cg09330561	RAD51B	Body	opensea	0.201092	0.0482403	0.574115
cg00480497	RAD51B	Body	opensea	0.223079	0.0104826	0.765314
cg00989151	RAD51B	Body	opensea	0.24718	0.00922715	0.567424
cg04651018	RAD51B	Body	opensea	0.248872	0.026832	0.663576
cg08415182	RAD51B	Body	opensea	0.260083	0.00800355	0.59828
cg23991209	RAD51B	Body	opensea	0.261868	0.00512909	0.335075
cg21731614	RAD51B	Body	opensea	0.261959	0.00823618	0.718149
cg15102116	RAD51B	Body	opensea	0.313742	0.0086282	0.716994
cg16217297	RAD51L1	Body	opensea	0.23212	0.00599994	0.707621
cg08238638	RAD54B	Body	opensea	0.230879	0.01532	0.572107
cg25266895	RADIL	5'UTR	shore	-0.304439	0.00389109	0.479231
cg10884288	RADIL	5'UTR	shore	-0.24911	0.0291636	0.323259
cg10554454	RADIL	Body	opensea	0.215165	0.0178029	0.501777
cg03874197	RANBP17	Body	shore	0.201125	0.00340381	0.642517
cg01579024	RANBP17	TSS1500	shore	0.223502	0.0165652	0.51715
cg11907333	RANGAP1	Body	opensea	0.245894	0.0344188	0.540679
cg00713286	RAP1GAP2	Body	opensea	0.214213	0.0147217	0.593945
cg14234152	RAPGEF4	Body	shore	-0.239347	0.0251655	0.407802
cg11339888	RAPGEF4	TSS1500	opensea	0.23269	0.00563667	0.348998
cg25322618	RAPGEF4	TSS200	opensea	0.234914	0.0122483	0.519306
cg18008675	RAPGEF4	Body	opensea	0.244853	0.00691897	0.601714
cg05841360	RAPGEF4	Body	opensea	0.260437	0.00276796	0.61602
cg09072291	RAPGEF4	Body	opensea	0.263358	0.0149707	0.720525
cg04960536	RARB	5'UTR	opensea	0.223605	0.00871535	0.553962
cg06038342	RASA3	Body	shelf	0.233379	0.00239281	0.547548
cg03460240	RASA3	Body	island	0.270643	0.00679743	0.544174
cg17473782	RASA3	Body	island	0.275099	0.00866111	0.683575
cg24622143	RASA3	Body	island	0.298494	0.00796029	0.640168
cg05695106	RASA3	Body	island	0.312537	0.00449768	0.491953
cg01794322	RASAL2	Body	opensea	0.23976	0.0121948	0.671685
cg14515791	RASAL2	Body	opensea	0.2647	0.00552887	0.41368
cg04209538	RASEF	Body	shore	0.200666	0.0163844	0.470224
cg06919159	RASGRF2	Body	opensea	0.222178	0.0294386	0.606382
cg12552771	RASL10A	Body	island	-0.238218	0.00253329	0.472832
cg08148891	RASSF10	TSS1500	shore	-0.219013	0.00741865	0.213578
cg10522623	RASSF6	5'UTR	opensea	0.201025	0.0272133	0.575621
cg17421607	RB1CC1	TSS1500	shore	0.200143	0.0343102	0.505772
cg19833116	RBBP8NL	TSS200	opensea	0.214558	0.00479247	0.380951
cg21323732	RBFOX1	5'UTR	opensea	0.200201	0.0473016	0.633013
cg10104849	RBFOX2	Body	opensea	0.209237	0.0225562	0.708316
cg07521199	RBFOX2	Body	opensea	0.218902	0.0345137	0.377751
cg26714299	RBFOX3	5'UTR	opensea	-0.217807	0.00782897	0.728522
cg04900855	RBFOX3	5'UTR	opensea	0.22531	0.0147782	0.500941
cg12510999	RBKS	Body	opensea	0.226328	0.0171244	0.697489
cg01449076	RBM23	Body	opensea	0.230253	0.0146725	0.573165
cg26082587	RBM47	TSS1500	shore	0.201456	0.00212467	0.402192
cg08949974	RBM47	TSS1500	shore	0.220248	0.00512452	0.428173
[truncated: 2,330 more rows]

## Sheet: Supplementary Table S6
Supplementary Table S6. Methylation status of genes in top differentially methylated pathways in metastatic vs. pre-treatment samples.
	Hallmark Pathway Name	Fold_Enrichment	Total No Genes	Hyper (%)	Hypo (%)	Dominant	Methylation level, Metasasis vs. Post-treatment
	MITOTIC SPINDLE	2.2	31	90.3	9.7	Hyper	Increase
	UV RESPONSE DN	3.7	36	75	25	Hyper	Increase
	ESTROGEN RESPONSE EARLY	2.7	37	86.5	13.5	Hyper	Increase
	TGF BETA SIGNALING	2.9	11	81.8	18.2	Hyper	Increase
	PI3K AKT MTOR SIGNALING	1.9	14	85.7	14.3	Hyper	Increase
	APICAL JUNCTION	1.9	26	69.2	30.8	Hyper	Increase
	EPITHELIAL MESENCHYMAL TRANSITION	2.5	35	68.6	31.4	Hyper	Increase
	IL2 STAT5 SIGNALING	1.8	24	70.8	29.2	Hyper	Increase
	APOPTOSIS	1.2	13	84.6	15.4	Hyper	-
	PROTEIN SECRETION	1.5	10	100	0	Hyper	-
	KRAS SIGNALING UP	1.6	22	63.6	36.4	Hyper	-
	NOTCH SIGNALING	1.8	4	50	50	Equivocal	-
	Yellow: predominant hypermethylation; Green: equivocal methylation; Blue: predominant hypomethylation.

## Sheet: Supplementary Table S7
Supplementary Table S7. Summary of ER and HER2 expression changes in clinical cohort
PATIENT ID	ER Gain/ Loss/ Unchanged	ER Pre-Treatment (%)	ER Post-Treatment(%)	ER Percentage change	HER2 Pre-Treatment	HER2 Post-Treatment	FISH (if IHC 2+ post-treatment)	HER2 Level change	HER2 switch
79	Unchanged	100	100	0	3	3		Unchanged	Maintains positivity
84	Gain	80	100	0.2	3	3		Unchanged	Maintains positivity
107	Gain	90	100	0.1	3	3		Unchanged	Maintains positivity
141	Gain	90	95	0.05	3	3		Unchanged	Maintains positivity
165	Unchanged	0	0	0	3	3		Unchanged	Maintains positivity
187	Unchanged	90	90	0	3	3		Unchanged	Maintains positivity
220	pCR	90	pCR		3	pCR		pCR	pCR
193	Unchanged	0	0	0	3	2	Negative	Loss	Loss
289	Loss	10	0	10	3	3		Unchanged	Maintains positivity
316	Unchanged	90	90	0	3	3		Unchanged	Maintains positivity
429	Loss	100	90	0.1	2	2	Negative	Loss	Loss
449	Unchanged	0	0	0	3	3		Unchanged	Maintains positivity
496	Unchanged	100	100	0	3	3		Unchanged	Maintains positivity
504	Loss	50	25	0.25	2	2	Positive	Unchanged	Maintains positivity
508	Unchanged	100	100	0	2	2	Positive	Unchanged	Maintains positivity
541	Unchanged	0	0	0	3	3		Unchanged	Maintains positivity
550	Unchanged	75	75	0	2	2	Positive	Unchanged	Maintains positivity
567	Unchanged	100	100	0	2	2	Positive	Unchanged	Maintains positivity
592	Loss	5	5	0	2	2	Negative	Loss	Loss
615	Unchanged	100	100	0	2	2	Positive	Unchanged	Maintains positivity
630	Unchanged	0	0	0	3	3		Unchanged	Maintains positivity
636	Unchanged	0	0	0	2	2	Positive	Unchanged	Maintains positivity
645	Gain	0	60	0.6	3	3		Unchanged	Maintains positivity
670	Unchanged	10	10	0	3	3		Unchanged	Maintains positivity
683	Gain	80	100	0.2	3	3		Unchanged	Maintains positivity
687	Unchanged	0	0	0	3	3		Unchanged	Maintains positivity
714	Gain	70	80	0.1	3	2	Positive	Reduced	Maintains positivity
802	Gain	50	90	0.4	3	2	Positive	Reduced	Maintains positivity
827	Gain	60	90	0.3	3	0		Loss	Loss
932	Loss	80	40	0.4	3	3		Unchanged	Maintains positivity
986	Unchanged	90	90	0	3	3		Unchanged	Maintains positivity
988	Unchanged	95	95	0	3	3		Unchanged	Maintains positivity
989	Gain	90	100	0.1	3	3		Unchanged	Maintains positivity
1283	Loss	100	80	0.2	3	3		Unchanged	Maintains positivity
1288	Unchanged	0	0	0	3	3		Unchanged	Maintains positivity
1360	Unchanged	0	0	0	2	3		Increased	Maintains positivity
1443	Loss	90	90	0	3	3		Unchanged	Maintains positivity
1481	Gain	70	80	0.1	3	3		Unchanged	Maintains positivity
1501	Gain	10	0	0.1	3	3		Unchanged	Maintains positivity
1580	Gain	70	95	0.25	2	2	Positive	Unchanged	Maintains positivity
1598	Unchanged	0	0	0	2	1		Loss	Loss
1608	Unchanged	99	99	0	3	3		Unchanged	Maintains positivity
1738	Gain	0	100	1	3	0		Loss	Loss
1772	Gain	5	90	0.85	2	1		Loss	Loss
1796	Gain	90	100	0.1	3	3		Unchanged	Maintains positivity
1832	Unchanged	0	0	0	3	3		Unchanged	Maintains positivity
1858	Gain	70	100	0.3	3	3		Unchanged	Maintains positivity
1917	Unchanged	0	0	0	3	3		Unchanged	Maintains positivity
2122	Unchanged	50	50	0	3	3		Unchanged	Maintains positivity
2151	Gain	10	100	0.9	3	1		Loss	Loss
2163	Unchanged	90	90	0	3	3		Unchanged	Maintains positivity
2167	Unchanged	95	95	0	2	2	Positive	Unchanged	Maintains positivity
2175	Unchanged	90	90	0	3	2	Positive	Reduced	Maintains positivity
2447	Unchanged	0	0	0	3	3		Unchanged	Maintains positivity
2461	Gain	90	100	0.1	3	2	Negative	Loss	Loss
2588	Unchanged	100	100	0	3	2	Negative	Loss	Loss
2656	Unchanged	100	100	0	3	3		Unchanged	Maintains positivity
2765	Gain	90	100	0.1	3	2	Positive	Reduced	Maintains positivity
2783	Unchanged	0	0	0	3	3		Unchanged	Maintains positivity
2791	Unchanged	95	95	0	3	2	Positive	Reduced	Maintains positivity
2855	Unchanged	0	0	0	3	2	Negative	Loss	Loss
2891	Unchanged	0	0	0	2	2	Negative	Loss	Loss
2918	Unchanged	0	0	0	2	2	Positive	Unchanged	Maintains positivity
2921	Unchanged	0	0	0	2	2	Positive	Unchanged	Maintains positivity
2922	Gain	0	95	0.95	3	3		Unchanged	Maintains positivity
2924	Loss	100	90	0.1	2	3		Increased	Maintains positivity
2944	Gain	50	70	0.2	3	3		Unchanged	Maintains positivity
3023	Unchanged	100	100	0	2	2	Positive	Unchanged	Maintains positivity
3031	Gain	90	100	0.1	2	2	Positive	Unchanged	Maintains positivity
3051	Gain	50	90	0.4	3	2	Positive	Reduced	Maintains positivity
3178	Unchanged	95	95	0	3	3		Unchanged	Maintains positivity
3211	Unchanged	0	0	0	3	2	Positive	Reduced	Maintains positivity
3224	Gain	60	90	0.3	3	3		Unchanged	Maintains positivity
